# Supplementary material for: A non-natural nucleotide uses a specific pocket to selectively inhibit telomerase activity
Source: PLoS Biol. 2019 Apr 5;17(4):e3000204. doi: 10.1371/journal.pbio.3000204 (PMC6469803; doi:10.1371/journal.pbio.3000204)
Supplement: S1 Data — (XLSX) [file pbio.3000204.s015.xlsx]

## Sheet: Fig.1 C
	Rep 1										Rep 2										Rep 3
G Band #	Control	4-NITP	6-NITP	5-FITP	5-MeITP	5-MeCITP	5-CITP	5-EyITP	5-AITP		Control	4-NITP	6-NITP	5-FITP	5-MeITP	5-MeCITP	5-CITP	5-EyITP	5-AITP		Control	4-NITP	6-NITP	5-FITP	5-MeITP	5-MeCITP	5-CITP	5-EyITP	5-AITP
LC	187185	179784	199462	225380	261996	304547	244081	292975	321471		196677	194686	198077	226778	226962	239662	247150	261116	231875		409008	323214	306106	335508	325985	362474	359284	274952	284804
1	120727	138237	131833	191840	228868	206392	185267	249848	239228		158573	316308	216259	219071	244765	220397	170345	201603	190483		177425	145349	147341	176693	181675	253451	207665	151186	148182
2	13722	20202.3	2948.16	24256	24416.7	12649.3	26722.6	30740.9	30857.9		79460.5	97533.4	114202	76733.9	82718	46617.3	76532	74453.4	29255.2		47659.9	24679.3	13511.4	35208.7	63907	81202.3	68236.6	45257.9	67553.5
3	9169.67	2633.39	8773.72	19052.7	15168.3	14543.2	15121.5	20366.9	10869.8		28010.1	67076.9	0	6928.38	14569.6	24592.6	30577.4	12364.9	138301		59110.2	80264.9	93381.3	39839.9	17224.6	34136.6	19158.1	16861.8	44677.6
4	75593.4	112871	178598	151120	143216	197893	115125	140771	188492		56675.2	70787.1	146409	189106	183044	218363	101403	177874	141450		137355	144108	159123	154283	150634	113508	174262	120240	123287
5	5.55949e-10	8531.27	52.2979	14693.1	9090.46	0	2716.31	8618.22	28387.4		96699.5	303322	7732.08	64438.1	58191.9	77509.3	78539	74345.6	79070.7		0.0393873	0	53213.7	39401.8	54390.2	52489.7	9009.76	18593.5	40581.5
6	1870.05	710.203	237.872	3203.28	6380.89	52580.2	-253.984	4374.14	40026.5		52621.6	33.8075	114266	0	45598.7	55112.6	41778.7	5184.86	5358.44		115341	91720.9	30180.8	4126.1	143.717	53192.2	56131.2	24688.1	18768.6
7	159401	144490	160075	169450	205149	256229	209674	228746	157068		108446	115405	130251	192110	122498	77091.4	94830.8	112759	114264		191384	162903	176927	196702	189867	149895	205782	138220	140895
8	6451.12	2279.75	3242.7	11418.1	11570.9	11196.6	6144.25	13179.1	8883.74		11479.7	57846.7	8.61216e-184	33797.4	30690.4	2020.72	110572	30847.9	28370.3		26265.9	32723.2	55.0883	32074.8	37721.3	36398	37050.5	27015.8	16716
9	455.847	4509.23	56.4241	4745.03	4099.91	14835.3	137.786	927.819	31.7493		39851.3	27219.9	52161.8	0	39749.9	55006.3	63576.7	35712.4	39408.6		534.89	5.83414e-204	45065	11546.1	3.96766	2541.45	0.0549348	0	27380.1
10	46983	70248.6	67004.7	76048.8	81029.2	52449	87467.8	99480.7	116159		90804.8	94163.9	96162	132959	116766	84424.1	64018.2	109474	101521		144531	141348	110088	112605	121196	117724	146382	106104	100978
11	3769.68	2447.47	5167.82	7749.49	8961.01		4318.35	6504.7	4463.7		5755.28	60526.3	32007.8	22458.5	24619.9		4041.58	31518.7	26416.5		63904.9	54177	31440.2	20839.9	38784.7		21427.5	18598.6	1388.18
12	2.4715e-17	4819.9	165.825	34.581	34.0373		158.368	1733.54	5.58764		14940.8	15308.1	2.15153e-123	3.47882e-254	23062		8.4378e-164	0.0186831	8443.82		7478.12	23755.7	13791.2	15598.1	21.9885		18312.2	7144.82	43470.6
13	48148.6	56595.1	46945.2	71404.3	75121.3		82387.1	96781.1	102589		98092.1	76201.7	74323.8	103557	86637.5		42423.1	83980.3	78329.4		103410	58841.4	82502.4	106208	109722		117641	91265.1	81389.9
14	2060.03	1591.37	19920.5	5082.59	4111.6		3443.94	8648.49	2947.69		14999.8	22531.5	33113.9	5722.84	1110.93		8103.51	18720.2	26206.7		29003.3	65400.5	30323.9	28700.8	21022.1		5579.27	12450	336.348
15	0	0.00027958	15493	49.1041	13.2346		303.271	852.104	4.04582		819.257	15857.1	1.28256e-193	12708.1	39975.5		17015.6	11972.8	12955.1		0	29641.6	16759.3	0	0.159416		31766.9	2683.1	47162
16	46269.2	53186		65262.7	85205.6		73882.8	88596.3	96274		100253	67477.5	65088.9	107445	86881.9		79426.6	93262.5	61280.9		132934	0		105841	94510.5		93141.8	81523	48901.6
17	3211.15	1979.84		4371.49	5578.25		3256.33	7090.58	3361.76		30976.1	46747.8		24201	29414.7		0	20275.9	30831.6		25690.6	117834		8587.06	1124.06		0	12565	24076.9
18	0	1.97294e-06		18.9978	24.4774		165.302	1041.7	28.7563		45828.2	19598.2		0	36070.8		0	5295.22	14397.4		2.90779	215542		11785.7	24834.7		39736.6	0	24349.7
19	32625.3	44971.1		50450.6	58027.5		59652.3	73307.3	72731.6		3646.47	40182.2		80139.4	17952		0	53437.4	33151.9		114355	11285.6		87417.5	78443.3		88680.2	76717.1	73450.1
20	2610.51	7032.58		2248.08	594.987		337.245	1110.96	2790.18		19320	36558.2		2.17854e-31	53388.6		0	14850.6	26123.6		28860.1	0		22272.9	23994.4		23028.6	15261.9	27472.4
21	455.925	0.0184031		7.34715e-114	5440.42		3711.78	5001.95	33.0342		27481.7	32492.3		9805.61	4169.89		110784	378.882	11663.9		3.57751	0		10.0321	289.543		533.774	0	57.6253
22	30185.5	31562.1		45523.6	54423.8		47401	62127.4	63086		23196.7	13083.4		84479.7	49282.8		79883.7	69931.5	27331.5		91572.2	0		76196.1	70784.5		80481.8	65672.7	69623.8
23	548.855	2708.99		2135.97	2833.07		3444.37	677.982	2539.29		20863.5	31575.1		24611	36289.6		22771.9	29144.9	27122.8		36794.1	10605.5		17273.3	22156.3		25698.2	15793.4	28089.9
24	717.67	1716.31		0	1397.3		76.4688	4828.45	15.4348		20150.2	29748.2		8.47401e-263	4110.83		67004.3	12564.2	20773.3		52.4124	0		0.0909287	145.98		186.725	0	392.743
First normalized for the radiactivity factor = raw intensity number/radioactivity fractor (# of Gs incorporated)
			Rxn 1												Rxn 1 normalized																Rxn 2													Rxn 2 normalized
		Radioactivity factor	Control	4-NITP	6-NITP	5-FITP	5-MeITP	5-MeCITP	5-CITP	5-EyITP	5-AITP				Control	4-NITP	6-NITP	5-FITP	5-MeITP	5-MeCITP	5-CITP	5-EyITP	5-AITP							Radioactivity factor	Control	4-NITP	6-NITP	5-FITP	5-MeITP	5-MeCITP	5-CITP	5-EyITP	5-AITP					Control	4-NITP	6-NITP	5-FITP	5-MeITP	5-MeCITP
		1	120727	138237	131833	191840	228868	206392	185267	249848	239228				120727	138237	131833	191840	228868	206392	185267	249848	239228							1	158573	316308	216259	219071	244765	220397	170345	201603	190483					158573	316308	216259	219071	244765	220397
		2	13722	20202.3	2948.16	24256	24416.7	12649.3	26722.6	30740.9	30857.9				6861.01	10101.2	1474.08	12128	12208.4	6324.63	13361.3	15370.4	15429							2	79460.5	97533.4	114202	76733.9	82718	46617.3	76532	74453.4	29255.2					39730.2	48766.7	57101.2	38366.9	41359	23308.7
		3	9169.67	2633.39	8773.72	19052.7	15168.3	14543.2	15121.5	20366.9	10869.8				3056.56	877.795	2924.57	6350.89	5056.1	4847.72	5040.51	6788.95	3623.26							3	28010.1	67076.9	0	6928.38	14569.6	24592.6	30577.4	12364.9	138301					9336.69	22359	0	2309.46	4856.54	8197.52
		7	75593.4	112871	178598	151120	143216	197893	115125	140771	188492				10799.1	16124.4	25514.1	21588.6	20459.5	28270.5	16446.5	20110.2	26927.5							7	56675.2	70787.1	146409	189106	183044	218363	101403	177874	141450					8096.46	10112.4	20915.6	27015.1	26149.1	31194.7
		8	5.55949e-10	8531.27	52.2979	14693.1	9090.46	0	2716.31	8618.22	28387.4				6.94936e-11	1066.41	6.53724	1836.64	1136.31	0	339.539	1077.28	3548.42							8	96699.5	303322	7732.08	64438.1	58191.9	77509.3	78539	74345.6	79070.7					12087.4	37915.2	966.51	8054.77	7273.99	9688.66
		9	1870.05	710.203	237.872	3203.28	6380.89	52580.2	-253.984	4374.14	40026.5				207.783	78.9114	26.4302	355.92	708.987	5842.25	-28.2204	486.016	4447.39							9	52621.6	33.8075	114266	0	45598.7	55112.6	41778.7	5184.86	5358.44					5846.84	3.75639	12696.2	0	5066.52	6123.62
		13	159401	144490	160075	169450	205149	256229	209674	228746	157068				12261.6	11114.6	12313.5	13034.6	15780.7	19709.9	16128.8	17595.9	12082.1							13	108446	115405	130251	192110	122498	77091.4	94830.8	112759	114264					8342	8877.31	10019.3	14777.7	9422.94	5930.11
		14	6451.12	2279.75	3242.7	11418.1	11570.9	11196.6	6144.25	13179.1	8883.74				460.794	162.84	231.622	815.576	826.492	799.758	438.875	941.366	634.553							14	11479.7	57846.7	8.61216e-184	33797.4	30690.4	2020.72	110572	30847.9	28370.3					819.976	4131.91	6.15154e-185	2414.1	2192.17	144.337
		15	455.847	4509.23	56.4241	4745.03	4099.91	14835.3	137.786	927.819	31.7493				30.3898	300.616	3.76161	316.336	273.327	989.019	9.18576	61.8546	2.11662							15	39851.3	27219.9	52161.8	0	39749.9	55006.3	63576.7	35712.4	39408.6					2656.76	1814.66	3477.45	0	2649.99	3667.09
		19	46983	70248.6	67004.7	76048.8	81029.2	52449	87467.8	99480.7	116159				2472.79	3697.3	3526.56	4002.57	4264.69	2760.47	4603.57	5235.82	6113.66							19	90804.8	94163.9	96162	132959	116766	84424.1	64018.2	109474	101521					4779.2	4955.99	5061.16	6997.83	6145.55	4443.37
		20	3769.68	2447.47	5167.82	7749.49	8961.01	0	4318.35	6504.7	4463.7				188.484	122.374	258.391	387.475	448.051	0	215.918	325.235	223.185							20	5755.28	60526.3	32007.8	22458.5	24619.9	0	4041.58	31518.7	26416.5					287.764	3026.32	1600.39	1122.93	1230.99	0
		21	2.4715e-17	4819.9	165.825	34.581	34.0373	0	158.368	1733.54	5.58764				1.1769e-18	229.519	7.89642	1.64671	1.62082	0	7.54131	82.5495	0.266078							21	14940.8	15308.1	2.15153e-123	3.47882e-254	23062	0	8.4378e-164	0.0186831	8443.82					711.466	728.957	1.02454e-124	1.65658e-255	1098.19	0
		25	48148.6	56595.1	46945.2	71404.3	75121.3	0	82387.1	96781.1	102589				1925.94	2263.8	1877.81	2856.17	3004.85	0	3295.48	3871.24	4103.55							25	98092.1	76201.7	74323.8	103557	86637.5	0	42423.1	83980.3	78329.4					3923.68	3048.07	2972.95	4142.29	3465.5	0
		26	2060.03	1591.37	19920.5	5082.59	4111.6	0	3443.94	8648.49	2947.69				79.2321	61.2064	766.175	195.484	158.138	0	132.459	332.634	113.373							26	14999.8	22531.5	33113.9	5722.84	1110.93	0	8103.51	18720.2	26206.7					576.914	866.595	1273.61	220.109	42.728	0
		27	0	0.00027958	15493	49.1041	13.2346	0	303.271	852.104	4.04582				0	1.03548e-05	573.816	1.81867	0.490171	0	11.2323	31.5594	0.149845							27	819.257	15857.1	1.28256e-193	12708.1	39975.5	0	17015.6	11972.8	12955.1					30.3428	587.301	4.75022e-195	470.67	1480.57	0
		31	46269.2	53186	0	65262.7	85205.6	0	73882.8	88596.3	96274				1492.55	1715.68	0	2105.25	2748.57	0	2383.31	2857.95	3105.61							31	100253	67477.5	65088.9	107445	86881.9	0	79426.6	93262.5	61280.9					3233.96	2176.69	2099.64	3465.98	2802.64	0
		32	3211.15	1979.84	0	4371.49	5578.25	0	3256.33	7090.58	3361.76				100.348	61.8698	0	136.609	174.32	0	101.76	221.581	105.055							32	30976.1	46747.8	0	24201	29414.7	0	0	20275.9	30831.6					968.002	1460.87	0	756.28	919.21	0
		33	0	1.97294e-06	0	18.9978	24.4774	0	165.302	1041.7	28.7563				0	5.97859e-08	0	0.575692	0.74174	0	5.00915	31.5667	0.871403							33	45828.2	19598.2	0	0	36070.8	0	0	5295.22	14397.4					1388.73	593.886	0	0	1093.05	0
		37	32625.3	44971.1	0	50450.6	58027.5	0	59652.3	73307.3	72731.6				881.766	1215.44	0	1363.53	1568.31	0	1612.23	1981.28	1965.72							37	3646.47	40182.2	0	80139.4	17952	0	0	53437.4	33151.9					98.5533	1086.01	0	2165.93	485.19	0
		38	2610.51	7032.58	0	2248.08	594.987	0	337.245	1110.96	2790.18				68.6976	185.068	0	59.16	15.6576	0	8.87487	29.2358	73.4257							38	19320	36558.2	0	2.17854e-31	53388.6	0	0	14850.6	26123.6					508.42	962.058	0	5.733e-33	1404.96	0
		39	455.925	0.0184031	0	7.34715e-114	5440.42	0	3711.78	5001.95	33.0342				11.6904	0.000471875	0	1.88388e-115	139.498	0	95.1739	128.255	0.84703							39	27481.7	32492.3	0	9805.61	4169.89	0	110784	378.882	11663.9					704.66	833.137	0	251.426	106.92	0
		43	30185.5	31562.1	0	45523.6	54423.8	0	47401	62127.4	63086				701.988	734.001	0	1058.69	1265.67	0	1102.35	1444.82	1467.12							43	23196.7	13083.4	0	84479.7	49282.8	0	79883.7	69931.5	27331.5					539.458	304.265	0	1964.64	1146.11	0
		44	548.855	2708.99	0	2135.97	2833.07	0	3444.37	677.982	2539.29				12.474	61.568	0	48.5448	64.3881	0	78.2811	15.4087	57.7111							44	20863.5	31575.1	0	24611	36289.6	0	22771.9	29144.9	27122.8					474.17	717.617	0	559.341	824.763	0
		45	717.67	1716.31	0	0	1397.3	0	76.4688	4828.45	15.4348				15.9482	38.1403	0	0	31.0512	0	1.69931	107.299	0.342996							45	20150.2	29748.2	0	8.47401e-263	4110.83	0	67004.3	12564.2	20773.3					447.783	661.07	0	1.88311e-264	91.3518	0
Correct for the LC = (norm radiact. Factor# * Global LC)/LC of the lane
		LC	187185	179784	199462	225380	261996	304547	244081	292975	321471				LC	196677	194686	198077	226778	226962	239662	247150	261116	231875				LC	409008	323214	306106	335508	325985	362474	359284	274952	284804
		Global LC	187185												Global LC	196677												Global LC	409008
			Rxn 1 normalized													Rxn 2 normalized													Rxn 3 normalized
			Control	4-NITP	6-NITP	5-FITP	5-MeITP	5-MeCITP	5-CITP	5-EyITP	5-AITP					Control	4-NITP	6-NITP	5-FITP	5-MeITP	5-MeCITP	5-CITP	5-EyITP	5-AITP					Control	4-NITP	6-NITP	5-FITP	5-MeITP	5-MeCITP	5-CITP	5-EyITP	5-AITP
			120727	138237	131833	191840	228868	206392	185267	249848	239228					158573	316308	216259	219071	244765	220397	170345	201603	190483					177425	145349	147341	176693	181675	253451	207665	151186	148182
			6861.01	10101.2	1474.08	12128	12208.4	6324.63	13361.3	15370.4	15429					39730.2	48766.7	57101.2	38366.9	41359	23308.7	38266	37226.7	14627.6					23829.9	12339.6	6755.69	17604.3	31953.5	40601.1	34118.3	22628.9	33776.8
			3056.56	877.795	2924.57	6350.89	5056.1	4847.72	5040.51	6788.95	3623.26					9336.69	22359	0	2309.46	4856.54	8197.52	10192.5	4121.62	46100.3					19703.4	26755	31127.1	13280	5741.54	11378.9	6386.04	5620.6	14892.5
			10799.1	16124.4	25514.1	21588.6	20459.5	28270.5	16446.5	20110.2	26927.5					8096.46	10112.4	20915.6	27015.1	26149.1	31194.7	14486.2	25410.5	20207.2					19622.1	20586.9	22731.9	22040.5	21519.2	16215.4	24894.5	17177.1	17612.4
			6.94936e-11	1066.41	6.53724	1836.64	1136.31	0	339.539	1077.28	3548.42					12087.4	37915.2	966.51	8054.77	7273.99	9688.66	9817.38	9293.2	9883.84					0.00492342	0	6651.71	4925.23	6798.77	6561.21	1126.22	2324.19	5072.69
			207.783	78.9114	26.4302	355.92	708.987	5842.25	-28.2204	486.016	4447.39					5846.84	3.75639	12696.2	0	5066.52	6123.62	4642.08	576.095	595.382					12815.6	10191.2	3353.42	458.456	15.9686	5910.25	6236.8	2743.13	2085.4
			12261.6	11114.6	12313.5	13034.6	15780.7	19709.9	16128.8	17595.9	12082.1					8342	8877.31	10019.3	14777.7	9422.94	5930.11	7294.68	8673.77	8789.51					14721.9	12531	13609.8	15130.9	14605.1	11530.4	15829.4	10632.3	10838.1
			460.794	162.84	231.622	815.576	826.492	799.758	438.875	941.366	634.553					819.976	4131.91	6.15154e-185	2414.1	2192.17	144.337	7898.03	2203.42	2026.45					1876.13	2337.37	3.93488	2291.06	2694.38	2599.85	2646.47	1929.7	1194
			30.3898	300.616	3.76161	316.336	273.327	989.019	9.18576	61.8546	2.11662					2656.76	1814.66	3477.45	0	2649.99	3667.09	4238.45	2380.83	2627.24					35.6593	3.88943e-205	3004.33	769.74	0.264511	169.43	0.00366232	0	1825.34
			2472.79	3697.3	3526.56	4002.57	4264.69	2760.47	4603.57	5235.82	6113.66					4779.2	4955.99	5061.16	6997.83	6145.55	4443.37	3369.38	5761.81	5343.2					7606.87	7439.36	5794.12	5926.56	6378.75	6195.99	7704.34	5584.43	5314.65
			188.484	122.374	258.391	387.475	448.051	0	215.918	325.235	223.185					287.764	3026.32	1600.39	1122.93	1230.99	0	202.079	1575.94	1320.83					3195.25	2708.85	1572.01	1041.99	1939.23	0	1071.38	929.931	69.4091
			1.1769e-18	229.519	7.89642	1.64671	1.62082	0	7.54131	82.5495	0.266078					711.466	728.957	1.02454e-124	1.65658e-255	1098.19	0	4.018e-165	0.000889671	402.087					356.101	1131.22	656.722	742.768	1.04707	0	872.007	340.23	2070.03
			1925.94	2263.8	1877.81	2856.17	3004.85	0	3295.48	3871.24	4103.55					3923.68	3048.07	2972.95	4142.29	3465.5	0	1696.93	3359.21	3133.17					4136.38	2353.65	3300.1	4248.34	4388.89	0	4705.62	3650.6	3255.6
			79.2321	61.2064	766.175	195.484	158.138	0	132.459	332.634	113.373					576.914	866.595	1273.61	220.109	42.728	0	311.673	720.008	1007.95					1115.51	2515.41	1166.3	1103.88	808.544	0	214.587	478.845	12.9365
			0	1.03548e-05	573.816	1.81867	0.490171	0	11.2323	31.5594	0.149845					30.3428	587.301	4.75022e-195	470.67	1480.57	0	630.208	443.436	479.818					0	1097.84	620.715	0	0.00590429	0	1176.55	99.3741	1746.74
			1492.55	1715.68	0	2105.25	2748.57	0	2383.31	2857.95	3105.61					3233.96	2176.69	2099.64	3465.98	2802.64	0	2562.15	3008.47	1976.8					4288.18	0	0	3414.24	3048.73	0	3004.57	2629.77	1577.47
			100.348	61.8698	0	136.609	174.32	0	101.76	221.581	105.055					968.002	1460.87	0	756.28	919.21	0	0	633.621	963.488					802.831	3682.31	0	268.346	35.127	0	0	392.656	752.403
			0	5.97859e-08	0	0.575692	0.74174	0	5.00915	31.5667	0.871403					1388.73	593.886	0	0	1093.05	0	0	160.461	436.284					0.088115	6531.56	0	357.142	752.566	0	1204.14	0	737.868
			881.766	1215.44	0	1363.53	1568.31	0	1612.23	1981.28	1965.72					98.5533	1086.01	0	2165.93	485.19	0	0	1444.26	895.999					3090.68	305.016	0	2362.64	2120.09	0	2396.76	2073.44	1985.14
			68.6976	185.068	0	59.16	15.6576	0	8.87487	29.2358	73.4257					508.42	962.058	0	5.733e-33	1404.96	0	0	390.804	687.463					759.476	0	0	586.129	631.431	0	606.017	401.63	722.957
			11.6904	0.000471875	0	1.88388e-115	139.498	0	95.1739	128.255	0.84703					704.66	833.137	0	251.426	106.92	0	2840.62	9.71493	299.074					0.0917309	0	0	0.257234	7.42417	0	13.6865	0	1.47757
			701.988	734.001	0	1058.69	1265.67	0	1102.35	1444.82	1467.12					539.458	304.265	0	1964.64	1146.11	0	1857.76	1626.31	635.617					2129.59	0	0	1772	1646.15	0	1871.67	1527.27	1619.16
			12.474	61.568	0	48.5448	64.3881	0	78.2811	15.4087	57.7111					474.17	717.617	0	559.341	824.763	0	517.544	662.385	616.428					836.231	241.033	0	392.575	503.553	0	584.049	358.941	638.407
			15.9482	38.1403	0	0	31.0512	0	1.69931	107.299	0.342996					447.783	661.07	0	1.88311e-264	91.3518	0	1488.98	279.203	461.629					1.16472	0	0	0.00202064	3.24401	0	4.14945	0	8.72762
	big black bands interference
			Rxn 1 normalized for LC													Rxn 2 normalized for LC													Rxn 3 normalized for LC
			Control	4-NITP	6-NITP	5-FITP	5-MeITP	5-MeCITP	5-CITP	5-EyITP	5-AITP					Control	4-NITP	6-NITP	5-FITP	5-MeITP	5-MeCITP	5-CITP	5-EyITP	5-AITP					Control	4-NITP	6-NITP	5-FITP	5-MeITP	5-MeCITP	5-CITP	5-EyITP	5-AITP
		1													1													1
		2	120727	143927	123719	159330	163517	126856	142081	159631	139297				2	39730.2	49265.2	56697.4	33274.4	35840.1	19128.1	30451.2	28039.7	12407.1				2	23829.9	15615.1	9026.7	21460.9	40091.4	45813.4	38840.1	33661.9	48506.9
		3	6861.01	10517	1383.35	10072.7	8722.38	3887.34	10246.8	9820.36	8983.93				3	9336.69	22587.5	0	2002.92	4208.49	6727.24	8110.93	3104.46	39102.3				3	19703.4	33856.7	41590.8	16189.2	7203.8	12839.7	7269.84	8360.98	21387.2
		4	3056.56	913.931	2744.57	5274.62	3612.38	2979.58	3865.56	4337.54	2109.74				4	8096.46	10215.8	20767.7	23429.3	22659.8	25599.7	11527.8	19139.6	17139.7				4	19622.1	26051.4	30373.5	26868.9	26999.7	18297.1	28339.8	25552	25293.2
		5													5	12087.4	38302.8	959.675	6985.63	6303.37	7950.93	7812.45	6999.78	8383.47				5	0.00492342	0	8887.76	6004.19	8530.29	7403.53	1282.08	3457.37	7284.91
		6	6.94936e-11	1110.31	6.13489	1525.39	811.845	0	260.392	688.286	2066.16				6	5846.84	3.79479	12606.5	0	4390.46	5025.3	3694.06	433.924	505.003				6	12815.6	12896.4	4480.71	558.889	20.0355	6668.99	7099.95	4080.57	2994.85
		7	207.783	82.1599	24.8035	295.603	506.543	3590.85	-21.6422	310.521	2589.62				7	8342	8968.06	9948.44	12816.2	8165.56	4866.5	5804.94	6533.21	7455.27				7	14721.9	15857.2	18184.9	18445.7	18324.8	13010.7	18020.1	15816.2	15564.6
		8	12261.6	11572.1	11555.6	10825.7	11274.7	12114.4	12369.1	11242.2	7035.15				8	819.976	4174.15	6.10804e-185	2093.67	1899.65	118.449	6285.08	1659.65	1718.84				8	1876.13	2957.8	5.25763	2792.96	3380.58	2933.62	3012.72	2870.54	1714.71
		9	460.794	169.543	217.366	677.362	590.495	491.559	336.573	601.45	369.486				9	2656.76	1833.21	3452.86	0	2296.38	3009.37	3372.86	1793.27	2228.43				9	35.6593	4.92183e-205	4014.28	938.367	0.331876	191.181	0.00416917	0	2621.38
		10	30.3898	312.991	3.53009	262.727	195.281	607.886	7.04455	39.5197	1.23246				10	4779.2	5006.66	5025.37	6068.98	5325.5	3646.42	2681.27	4339.88	4532.1				10	7606.87	9414.05	7741.88	7224.89	8003.29	6991.42	8770.58	8307.18	7632.38
		11	2472.79	3849.5	3309.51	3324.26	3046.95	1696.68	3530.47	3345.23	3559.84				11	287.764	3057.25	1589.07	973.876	1066.73	0	160.81	1187.02	1120.32				11	3195.25	3427.88	2100.46	1270.26	2433.12	0	1219.65	1383.33	99.6786
		12	188.484	127.411	242.488	321.81	320.114	0	165.587	207.796	129.956				12	711.466	736.409	1.01729e-124	1.4367e-255	951.649	0	3.19743e-165	0.000670113	341.05				12	356.101	1431.5	877.488	905.486	1.31374	0	992.689	506.112	2972.78
		13	1.1769e-18	238.968	7.41041	1.36765	1.15801	0	5.78342	52.7419	0.154931				13	3923.68	3079.23	2951.93	3592.47	3003.07	0	1350.38	2530.21	2657.56				13	4136.38	2978.4	4409.46	5179.02	5506.65	0	5356.86	5430.5	4675.37
		14	1925.94	2357	1762.23	2372.14	2146.84	0	2527.3	2473.38	2389.41				14	576.914	875.455	1264.6	190.893	37.0265	0	248.023	542.32	854.944				14	1115.51	3183.09	1558.37	1345.7	1014.46	0	244.285	712.312	18.5781
		15	79.2321	63.726	719.018	162.356	112.983	0	101.583	212.524	66.0143				15	30.3428	593.305	4.71663e-195	408.196	1283.01	0	501.505	334.002	406.982				15	0	1389.25	829.377	0	0.00740801	0	1339.38	147.825	2508.5
		16	0	1.07811e-05	538.499	1.51046	0.350207	0	8.614	20.1637	0.0872514				16	3233.96	2198.95	2084.79	3005.93	2428.66	0	2038.9	2266.02	1676.72				16	4288.18	0	0	4162.19	3825.18	0	3420.39	3911.95	2265.41
		17	1492.55	1786.3	0	1748.48	1963.74	0	1827.76	1825.98	1808.33				17	968.002	1475.81	0	655.896	796.552	0	0	477.253	817.231				17	802.831	4659.74	0	327.132	44.0732	0	0	584.099	1080.53
		18	100.348	64.4168	0	113.458	124.545	0	78.0397	141.57	61.1711				18	1388.73	599.958	0	0	947.199	0	0	120.862	370.056				18	0.088115	8265.29	0	435.38	944.231	0	1370.79	0	1059.66
		19	0	6.22471e-08	0	0.478131	0.529943	0	3.84151	20.1684	0.507398				19	98.5533	1097.11	0	1878.44	420.447	0	0	1087.83	759.986				19	3090.68	385.979	0	2880.22	2660.04	0	2728.46	3084.36	2850.86
		20	881.766	1265.47	0	1132.45	1120.49	0	1236.41	1265.86	1144.59				20	508.42	971.894	0	4.97204e-33	1217.49	0	0	294.36	583.106				20	759.476	0	0	714.532	792.244	0	689.887	597.449	1038.24
		21	68.6976	192.687	0	49.1343	11.1867	0	6.80613	18.6791	42.7541				21	704.66	841.654	0	218.053	92.6531	0	2260.5	7.31743	253.674				21	0.0917309	0	0	0.313586	9.31496	0	15.5807	0	2.12195
		22	11.6904	0.0004913	0	1.56463e-115	99.6656	0	72.9887	81.9437	0.493206				22	539.458	307.375	0	1703.87	993.177	0	1478.36	1224.96	539.13				22	2129.59	0	0	2160.19	2065.4	0	2130.7	2271.91	2325.28
		23	701.988	764.218	0	879.274	904.27	0	845.389	923.115	854.268				23	474.17	724.953	0	485.098	714.709	0	411.85	498.918	522.854				23	836.231	305.013	0	478.577	631.799	0	664.879	533.947	916.818
		24	12.474	64.1025	0	40.318	46.0026	0	60.0336	9.84479	33.6039				24	447.783	667.829	0	1.63316e-264	79.162	0	1184.9	210.3	391.553				24	1.16472	0	0	0.0024633	4.07019	0	4.72372	0	12.5338
		25	15.9482	39.7104	0	0	22.1848	0	1.3032	68.5545	0.199719
		SUM starting on G#10	7982.3	11126.5	6582.69	10409.8	10116.3	2304.57	10479	10707.1	10092.6					18673.1	22233.8	12915.8	19181.7	19357	3646.42	12316.5	15121.3	15827.3					28318.5	35440.2	17517	27083.9	27935.2	6991.42	28948.9	27471	29458.7
		Norm G inc.	1	1.3939	0.82466	1.30411	1.26734	0.28871	1.31277	1.34135	1.26437					1	1.19069	0.691677	1.02724	1.03663	0.195277	0.659585	0.809788	0.847597					1	1.25149	0.618574	0.956405	0.986466	0.246886	1.02226	0.970073	1.04027
			Rep 1	Rep 2	Rep 3	Average	s.d	T-Test
		Control	1	1	1	1	0
		4-NITP	1.3939	1.19069	1.25149	1.27869	0.1043	0.00982151
		6-NITP	0.82	0.691677	0.618574	0.710084	0.101967	0.00790312
		5-FITP	1.30411	1.02724	0.956405	1.09592	0.183743	0.417049
		5-MeITP	1.26734	1.03663	0.986466	1.09681	0.149797	0.325649
		5-MeCITP	0.28871	0.195277	0.246886	0.243624	0.0468018	9.68998e-06
		5-CITP	1.31277	0.659585	1.02226	0.998207	0.327258	0.992882
		5-EyITP	1.34135	0.809788	0.970073	1.0404	0.272671	0.810106
		5-AITP	1.26437	0.847597	1.04027	1.05075	0.208586	0.695134
[truncated: 22 more columns]

## Sheet: Fig.2 B_5-MeCITP
	5-MeCITP Rep 1												5-MeCITP Rep 2												5-MeCITP Rep 3													5-MeCITP Rep 4
G Band #	0	1	10	20	40	60	80	100	200	2000		G Band #	0	1	10	20	40	60	80	100	200	2000		G Band #	0	1	10	20	40	60	80	100	200	2000			G Band #	0	1	10	20	40	60	80	100	200	2000
LC	2.84186e+06	3.37992e+06	3.25008e+06	2.81407e+06	2.63712e+06	3.19118e+06	3.17554e+06	2.92223e+06	2.79092e+06	2.94435e+06		LC	3.25176e+06	3.32462e+06	3.74205e+06	3.74263e+06	2.74108e+06	3.57485e+06	3.21408e+06	2.93468e+06	3.07938e+06	4055829		LC	219419	228338	175841	167718	182225	190381	143883	178361	150912	131283			LC	297415	326265	160569	179435	88153.8	169841	97593.2	348782	156443	130619
1	1.5162e+06	1.88828e+06	1.85167e+06	1742703	1.5648e+06	1.50242e+06	1.15187e+06	1008260	1.37706e+06	1.46124e+06		1	948872	987136	1.18149e+06	1.22621e+06	1.02677e+06	1.39125e+06	1385636	1.37968e+06	1.54455e+06	3.69217e+06		1	50821.1	52187.2	41626.3	37149.1	47167.2	43160.7	34557	60169.8	39082.5	77963.8			1	53364.4	55795.8	29718.3	17454.4	43142.6	45678.6	40078.6	80897.8	42947.3	77007.5
2	723150	825805	762257	684792	673887	810748	762178	692125	712318	731842		2	913774	1.04443e+06	1.10749e+06	1074567	784842	1.0988e+06	806213	707061	938302	1.33942e+06		2	68919.5	96905	106626	83012.4	83189.8	74842	83453.9	61632.3	50639.8	66382.7			2	113934	102324	64022.5	48404.8	72577	83597.9	54158.9	148040	57825.1	71483.2
3	346911	331567	381103	569906	387427	605750	561063	553023	583257	769304		3	541995	617445	720889	834975	607624	1.07367e+06	781270	805586	1.22754e+06	500416		3	43550	59152	65090.5	60940.8	74104.7	77324.9	78759.2	68650.1	69008.3	94624.8			3	65652.5	65169.6	42709.2	36886.9	44897.9	83183.2	49596.5	191418	84750.2	107811
4	830906	868519	770093	862605	805015	686944	635129	585339	701777	521326		4	1.7691e+06	1.69096e+06	2.29719e+06	2.31016e+06	1.60621e+06	1.98553e+06	2107631	1.93861e+06	2.37714e+06	2.14805e+06		4	63015.2	66418.3	48360.5	41897.4	59175.2	52061	48303.9	67204.4	50891.3	32418.8			4	71670.2	79261	39537.6	26398	51235.9	63070.2	49743.5	130780	62522.8	38676.4
5	1.59407e+06	2020167	2.26246e+06	1.16912e+06	1.5807e+06	2303837	1.57862e+06	1.40742e+06	1.43165e+06	1.10793e+06		5	997580	1.11495e+06	1.10276e+06	1.09694e+06	755961	895292	757795	635529	690817			5	74660.2	91856.7	62660.8	58288.1	66874.4	54734.8	48279.8	48611.8	31706.8	25555.5			5	101515	99503.7	45052.4	32114.4	36596.7	62184.4	35128.2	105190	41319.9	33125.3
6	107202	20166.6	4519.15	941970	71909.9	339879	256590	337082	274883	298012		6	322067	375853	405929	387995	370188	648947	566976	479807	604698			6	33960	39688.3	26110	28656	40615.9	41024.5	34690.6	35804.9	28224.8	19639			6	42903.2	48348.9	22800.7	22659.1	17869	45789.3	26241.1	90144.6	36814.1	25198.2
7	771392	923495	753911	814046	760587	708317	533714	496862	550175	478555		7	1.01689e+06	1.07876e+06	1.10278e+06	1.46251e+06	954738	1.20961e+06	1.12433e+06	976698	1163260			7	67308.8	69359.4	44938.4	40239.8	53436.3	44267.6	35214.3	51056	28834.2	12739.5			7	67513.6	75460.1	37526.2	26439.2	48667	49556.2	37604	81643.3	36818.7	17331.9
8	459742	534463	569043	512892	426571	443431	422110	416329	408408			8	690257	750980	618359	643667	441900	483213	506565	393299	400130			8	56792.5	63998.6	39380.2	39726.6	40056.2	32364	24041.6	28297.2	15334	8919.64			8	63757.8	64911.2	30440.8	24066.3	20355.8	33626.1	17358.2	45158.7	20543.7
9	148551	163593	176681	224285	225488	396533	320939	353881	268084			9	323063	383507	396525	479319	411160	551348	644474	489840	455424			9	33676.9	42539.3	29866.7	31991.5	44989.7	43619.9	34954.8	34180.4	24231.2				9	40033.4	44270.1	23001.9	24086.3	19144.4	46525.6	24765.5	68224.7	30406.9
10	648085	844239	680130	787786	621922	556572	436811	434881	410715			10	972374	998723	996370	1056535	804424	1.00496e+06	867770	818691	826087			10	77637.4	81833.7	46553.9	46300.2	53346.9	42602.5	33231.5	44077	23207.7				10	76173.6	85986.8	35609.1	27521	43510.9	46028.4	33195.5	63978.1	27931.7
11	407507	485417	411527	275673	340162	343285	335694	345389	326723			11	600693	626335	476949	490289	324292	345074	413792	284879	361941			11	56711.5	66323.3	39324	35988.6	31822	25062.9	17299.7	19597.5	11642.1				11	61200	65822.9	26158.3	20589.1	16490.6	25222.1	14243.6	26040.3	15039.1
12	58157.5	36705.7	98874.6	182132	163983	323960	254041	276160	206835			12	250247	317421	320940	406868	336755	398132	400139	304025	338042			12	30626.6	39234.2	27315.1	32895.1	36517.9	37091.2	28932.2	29682.1	17601.1				12	30282.5	38658.9	21878.2	22532.5	14870.7	34559.6	17928.7	44775.8	19646
13	645570	813752	625294	737551	525691	456291	358723	346822	312703			13	943860	987878	901032	970503	692901	728822	686285	509745	585739			13	81244.7	87407.8	57291.3	52260.8	50929.9	39876.8	27828.8	32572.9	16441.5				13	80351.9	88655.4	38201.9	28809.5	37586.1	41914	25748.2	45832.9	22340.4
14	288425	338082	375437	275096	283578	320725	294299	302025	296772			14	488740	510032	330808	362291	244508	268409	353344	245903	277429			14	55369.8	60932.9	34925	29292.4	24828	20940	15582.7	17002.2	9013.41				14	58241.6	61781.2	24368.1	16812.9	11930.2	20323.3	11813	19525.1	12538.2
15	129035	153473	72753.4	135001	188653	285193	204334	234039	163985			15	217237	283119	305671	351072	309022	304472	319293	231297	242859			15	20870.9	30285.6	19491.6	28593.3	30711.5	25924.2	20053.5	20541.9	10602.4				15	26452.7	33890.6	18246.6	20185.9	14516.7	27493.9	15692.1	28199.2	13909.8
16	613319	669190	584572	642089	441375	392123	317533	296288	262030			16	836069	868337	776941	809771	550914	556166	582266	416234	453138			16	79435.1	80488.1	50040.7	42698	40494.5	28575.4	19730.7	23066	11626.7				16	71473.2	81403.8	35709.3	24581.5	28341.5	28946.9	19261.4	28950.2	15294.3
17	60685.8	408917	339023	312830	281303	288590	260110	264896	227580			17	398719	407849	261287	298808	217275	242506	302931	220453				17	50678.3	51446.3	29854.4	27293.6	19152.5	15794	10923.9	16087.5					17	52748	54945.3	20775.1	15988.8	12300.7	16226.4	11156.7	15597.2	12340.9
18	316989	57687.4	23706.2	64856.2	106698	205086	172277	171667				18	152882	212318	241419	279129	236131	243266	272449	188170				18	14816.6	23816.3	18329.4	18719.1	25211.1	18780.1	13385.1	15816.5					18	18048.2	26348.3	13675	15029.1	12149.1	19620	9774.94	17466.4
19	507654	641353	534973	414283	403351	330066	257136	259187				19	764504	818908	666732	679729	452832	410058	441804	297698				19	71243.7	68759.3	41925.6	34839.4	29085.8	19547.2	15505.2	17215.2					19	63637.8	69274.5	33439.7	21018.1	19432.3	20530.9	13506.5	18682.6
20	179361	371831	113174	217417	219148	226905	238215	230046				20	322308	322906	192224	259540	210314	211706						20	39849.5	41299.6	23412.4	18815.1	14089.8	11051.3	9842.67	13322.9					20	42955.2	41539.7	14227.4	12595.4	9299.64	13160	8638.07	11654.4
21	102308	7747.18	192321	80196.4	65870.6	115090	115949	150211				21	120430	159122	201666	209816	181931	197732						21	14022.8	16683.1	15584.9	16902	19954.6	14866	11237.6	11524.5					21	11626.8	22251.3	14415.3	12164.3	7684.75	14301.9	8623.91	10973.3
22	483511	545111	488962	471391	354358	296084	237987	223439				22	637814	697896	558411	527365	329069	317518						22	56420.9	56517.6	37388.3	30933.6	23378	15293.2	10060.3	13152.9					22	53258	55793	29205.7	18890.1	17138.1	16256	10506.9	12005.5
23	301042	228979	251112	220508	228378	239621	205176	192897				23	352889	375007	288827	293493	212757	198167						23	37611.3	35278.6	21660.5	18745.9	13462.7	9003.27	9163.55	11067					23	34016.6	36616.7	13933.2	10443	11417.9	11573.7	7033.64	10148.7
24	8846.04	7203.69	155829	89022.7	35253	66466.5	89751.9	98816.4				24	351292	348745	249601	279217	106019	163145						24	4607.82	10762.9	9499.29	12850.4	12681.2	12136.2	4697.01	8108.6					24	5077.75	12519.8	10787	10153.7	2775.17	12584.9	5558.2	9374.97
25	408324	590246	257734	284059	297099	280508	206266					25	89693	239342	226067	154654	229096	189800						25	48934.6	48072.4	32671.7	25280.2	18069.5	11376.9	7640.34	12091.9					25	48629.4	47360.8	24349	18484.2	10607.6	11208.8	8445.86
26	265833	273915	265190	142354	194892	216053	179542					26	110425	365276	199623	131252	9187.92	151273						26	33264.1	29029.1	12317.7	11518.4	11019.8	8673.25	5592.65	10728.9					26	29741.5	19036.6	6893	10560.2	5764.89	9603.3	6804.38
27	30471.2	58489.4	47059.6	100993	6689.78	7892.24	58758.6					27	217964	-69758.6	8042.62	216950	274807	147177						27	9705.9	8897.02	13849	15030.1	10560.6	9008.04							27	3297.9	19979.7	12124.6	7884.18	6497.69	9771.7	7484.12
28	222789	369040	284406	212098	281373	234702						28	408908	472923	383622	312022	206874	224268						28	31575.4	37628.3	21763.4	16372.8	12735.8	8565.94							28	35946	39009.7	22188.1	14152.1	10159.2	9500.3
29	136262	177598	136923	296153	132554	97893.2						29	434962	466628	205211	298542								29	24908	22566.4	7829.59	13396	9262.57	6875.25							29	6545.36	10870	5267.14	6895.74	6019.21	8903.99
30	23825.9	154.94	33641	48647.8	19698	136203						30	414021	439205	408524	393884								30	6359.16	6359.64	9016.13	6893.43	9740.81	7089.06							30	21445.3	21954.3	12342.5	8339.1	7371.31	8203.62
31	316974	328156	321619	195321								31	456589	522037	469880	445324								31	26374.8	29467.8	19078.6	14079	11128.5	7782.56							31	24645.3	27903.9	16662.3	13477.2
32	221788	74307	45011.4	146414																				32	18939.1	18788.3	9266.47	9729.54	8738.72	8240.55							32	14064.9	7278.14	5414.23	7132.15
33	179211	66577.9	106518	27799																				33	9386.74	22144.3	7636.46	10109.9	5058.6	2661.63							33	7040.93	16211.6	9032.71	8375.74
34	227554	305437	283443	95372																				34	12780.9	3092.7	14216.3	8030.18	9571.23	7641.5							34	19139.8	21779.8	12569.8	7045.53
35	230766	182699	194023	9690.86																				35	11965.6	14712.9	271.29	8125.7	5555.48	1428.35							35	3302.81	1410.18	0	31906.5
36	123532	64457.2	2151.71	21379.7																				36	21201.2	18484.4	17996.3	11789.3	12814.4	11766.2							36	12589.7	20504.6	18477.4	0
37	106216	168585	200640	146384																				37	19032.9	16192.3	18041.5	13527	16123.8	12898.5							37	15652.8	16960.4	18570.9	14201.9
38	94350.3	97776.6	29337.1	463748																																	38	94350.3	97776.6	29337.1	463748
39	193368	218408	435799																																		39	193368	218408	435799
40	387861	452868	560291																																		40	387861	452868	560291
First normalized for the radiactivity factor = raw intensity number/radioactivity fractor (# of Gs incorporated)
			Rxn 1												Rxn 1 normalized																Rxn 2													Rxn 2 normalized
		Radioactivity factor	0	1	10	20	40	60	80	100	200	2000			0	1	10	20	40	60	80	100	200	2000						Radioactivity factor	0	1	10	20	40	60	80	100	200	2000				0	1	10	20	40	60
		1	1.5162e+06	1.88828e+06	1.85167e+06	1742703	1.5648e+06	1.50242e+06	1.15187e+06	1008260	1.37706e+06	1.46124e+06			1.5162e+06	1.88828e+06	1.85167e+06	1742703	1.5648e+06	1.50242e+06	1.15187e+06	1008260	1.37706e+06	1.46124e+06						1	948872	987136	1.18149e+06	1.22621e+06	1.02677e+06	1.39125e+06	1385636	1.37968e+06	1.54455e+06	3.69217e+06				948872	987136	1.18149e+06	1.22621e+06	1.02677e+06	1.39125e+06
		2	723150	825805	762257	684792	673887	810748	762178	692125	712318	731842			361575	412903	381129	342396	336943	405374	381089	346063	356159	365921						2	913774	1.04443e+06	1.10749e+06	1074567	784842	1.0988e+06	806213	707061	938302	1.33942e+06				456887	522213	553743	537284	392421	549402
		3	346911	331567	381103	569906	387427	605750	561063	553023	583257	769304			115637	110522	127034	189969	129142	201917	187021	184341	194419	256435						3	541995	617445	720889	834975	607624	1.07367e+06	781270	805586	1.22754e+06	500416				180665	205815	240296	278325	202541	357892
		7	830906	868519	770093	862605	805015	686944	635129	585339	701777	521326			118701	124074	110013	123229	115002	98134.9	90732.7	83619.9	100254	74475.2						7	1.7691e+06	1.69096e+06	2.29719e+06	2.31016e+06	1.60621e+06	1.98553e+06	2107631	1.93861e+06	2.37714e+06	2.14805e+06				252729	241566	328170	330022	229459	283647
		8	1.59407e+06	2020167	2.26246e+06	1.16912e+06	1.5807e+06	2303837	1.57862e+06	1.40742e+06	1.43165e+06	1.10793e+06			199259	252521	282807	146140	197587	287980	197327	175928	178957	138492						8	997580	1.11495e+06	1.10276e+06	1.09694e+06	755961	895292	757795	635529	690817	0				124697	139369	137845	137117	94495.1	111911
		9	107202	20166.6	4519.15	941970	71909.9	339879	256590	337082	274883	298012			11911.3	2240.74	502.128	104663	7989.98	37764.3	28510	37453.5	30542.5	33112.5						9	322067	375853	405929	387995	370188	648947	566976	479807	604698	0				35785.2	41761.4	45103.2	43110.5	41132	72105.2
		13	771392	923495	753911	814046	760587	708317	533714	496862	550175	478555			59337.9	71038.1	57993.2	62618.9	58506.7	54485.9	41054.9	38220.1	42321.1	36812						13	1.01689e+06	1.07876e+06	1.10278e+06	1.46251e+06	954738	1.20961e+06	1.12433e+06	976698	1163260	0				78222.4	82981.7	84829.6	112501	73441.4	93046.8
		14	459742	534463	569043	512892	426571	443431	422110	416329	408408	0			32838.7	38175.9	40645.9	36635.2	30469.4	31673.7	30150.7	29737.8	29172	0						14	690257	750980	618359	643667	441900	483213	506565	393299	400130	0				49304.1	53641.4	44168.5	45976.2	31564.3	34515.2
		15	148551	163593	176681	224285	225488	396533	320939	353881	268084	0			9903.41	10906.2	11778.7	14952.3	15032.5	26435.6	21395.9	23592.1	17872.2	0						15	323063	383507	396525	479319	411160	551348	644474	489840	455424	0				21537.5	25567.1	26435	31954.6	27410.7	36756.6
		19	648085	844239	680130	787786	621922	556572	436811	434881	410715	0			34109.8	44433.6	35796.3	41462.4	32732.8	29293.3	22990	22888.4	21616.6	0						19	972374	998723	996370	1056535	804424	1.00496e+06	867770	818691	826087	0				51177.6	52564.4	52440.5	55607.1	42338.1	52892.9
		20	407507	485417	411527	275673	340162	343285	335694	345389	326723	0			20375.3	24270.9	20576.3	13783.6	17008.1	17164.2	16784.7	17269.5	16336.1	0						20	600693	626335	476949	490289	324292	345074	413792	284879	361941	0				30034.7	31316.8	23847.4	24514.4	16214.6	17253.7
		21	58157.5	36705.7	98874.6	182132	163983	323960	254041	276160	206835	0			2769.4	1747.89	4708.32	8672.93	7808.71	15426.7	12097.2	13150.5	9849.27	0						21	250247	317421	320940	406868	336755	398132	400139	304025	338042	0				11916.5	15115.3	15282.9	19374.7	16036	18958.7
		25	645570	813752	625294	737551	525691	456291	358723	346822	312703	0			25822.8	32550.1	25011.8	29502.1	21027.7	18251.6	14348.9	13872.9	12508.1	0						25	943860	987878	901032	970503	692901	728822	686285	509745	585739	0				37754.4	39515.1	36041.3	38820.1	27716	29152.9
		26	288425	338082	375437	275096	283578	320725	294299	302025	296772	0			11093.3	13003.1	14439.9	10580.6	10906.9	12335.6	11319.2	11616.4	11414.3	0						26	488740	510032	330808	362291	244508	268409	353344	245903	277429	0				18797.7	19616.6	12723.4	13934.3	9404.17	10323.4
		27	129035	153473	72753.4	135001	188653	285193	204334	234039	163985	0			4779.09	5684.17	2694.57	5000.05	6987.14	10562.7	7567.92	8668.11	6073.51	0						27	217237	283119	305671	351072	309022	304472	319293	231297	242859	0				8045.83	10485.9	11321.2	13002.7	11445.3	11276.7
		31	613319	669190	584572	642089	441375	392123	317533	296288	262030	0			19784.5	21586.8	18857.2	20712.6	14237.9	12649.1	10243	9557.68	8452.57	0						31	836069	868337	776941	809771	550914	556166	582266	416234	453138	0				26970	28010.9	25062.6	26121.6	17771.4	17940.8
		32	60685.8	408917	339023	312830	281303	288590	260110	264896	227580	0			1896.43	12778.7	10594.5	9775.95	8790.73	9018.45	8128.45	8278.01	7111.89	0						32	398719	407849	261287	298808	217275	242506	302931	220453	0	0				12460	12745.3	8165.21	9337.75	6789.83	7578.31
		33	316989	57687.4	23706.2	64856.2	106698	205086	172277	171667	0	0			9605.73	1748.1	718.369	1965.34	3233.28	6214.72	5220.51	5202.04	0	0						33	152882	212318	241419	279129	236131	243266	272449	188170	0	0				4632.78	6433.87	7315.73	8458.45	7155.48	7371.69
		37	507654	641353	534973	414283	403351	330066	257136	259187	0	0			13720.4	17333.9	14458.7	11196.8	10901.4	8920.71	6949.61	7005.05	0	0						37	764504	818908	666732	679729	452832	410058	441804	297698	0	0				20662.3	22132.6	18019.8	18371.1	12238.7	11082.7
		38	179361	371831	113174	217417	219148	226905	238215	230046	0	0			4720.03	9785.03	2978.26	5721.51	5767.06	5971.19	6268.82	6053.83	0	0						38	322308	322906	192224	259540	210314	211706	0	0	0	0				8481.78	8497.53	5058.54	6830.01	5534.57	5571.22
		39	102308	7747.18	192321	80196.4	65870.6	115090	115949	150211	0	0			2623.29	198.646	4931.32	2056.32	1688.99	2951.02	2973.05	3851.55	0	0						39	120430	159122	201666	209816	181931	197732	0	0	0	0				3087.94	4080.05	5170.93	5379.89	4664.9	5070.04
		43	483511	545111	488962	471391	354358	296084	237987	223439	0	0			11244.4	12677	11371.2	10962.6	8240.89	6885.67	5534.59	5196.25	0	0						43	637814	697896	558411	527365	329069	317518	0	0	0	0				14832.9	16230.1	12986.3	12264.3	7652.78	7384.14
		44	301042	228979	251112	220508	228378	239621	205176	192897	0	0			6841.86	5204.06	5707.1	5011.54	5190.4	5445.92	4663.1	4384.01	0	0						44	352889	375007	288827	293493	212757	198167	0	0	0	0				8020.2	8522.89	6564.25	6670.29	4835.38	4503.8
		45	8846.04	7203.69	155829	89022.7	35253	66466.5	89751.9	98816.4	0	0			196.579	160.082	3462.87	1978.28	783.399	1477.03	1994.49	2195.92	0	0						45	351292	348745	249601	279217	106019	163145	0	0	0	0				7806.5	7749.89	5546.68	6204.82	2355.98	3625.44
		49	408324	590246	257734	284059	297099	280508	206266	0	0	0			8333.15	12045.8	5259.87	5797.12	6063.24	5724.65	4209.5	0	0	0						49	89693	239342	226067	154654	229096	189800	0	0	0	0				1830.47	4884.53	4613.61	3156.2	4675.44	3873.47
		50	265833	273915	265190	142354	194892	216053	179542	0	0	0			5316.65	5478.29	5303.8	2847.07	3897.84	4321.05	3590.84	0	0	0						50	110425	365276	199623	131252	9187.92	151273	0	0	0	0				2208.5	7305.53	3992.47	2625.05	183.758	3025.47
		51	30471.2	58489.4	47059.6	100993	6689.78	7892.24	58758.6	0	0	0			597.475	1146.85	922.738	1980.25	131.172	154.75	1152.13	0	0	0						51	217964	-69758.6	8042.62	216950	274807	147177	0	0	0	0				4273.81	-1367.82	157.698	4253.92	5388.36	2885.83
		55	222789	369040	284406	212098	281373	234702	0	0	0	0			4050.72	6709.82	5171.03	3856.32	5115.88	4267.3	0	0	0	0						55	408908	472923	383622	312022	206874	224268	0	0	0	0				7434.69	8598.6	6974.95	5673.13	3761.34	4077.59
		56	136262	177598	136923	296153	132554	97893.2	0	0	0	0			2433.25	3171.38	2445.05	5288.46	2367.04	1748.09	0	0	0	0						56	434962	466628	205211	298542	0	0	0	0	0	0				7767.19	8332.64	3664.47	5331.11	0	0
		57	23825.9	154.94	33641	48647.8	19698	136203	0	0	0	0			417.998	2.71825	590.193	853.47	345.578	2389.53	0	0	0	0						57	414021	439205	408524	393884	0	0	0	0	0	0				7263.53	7705.35	7167.09	6910.24	0	0
		61	316974	328156	321619	195321	0	0	0	0	0	0			5196.3	5379.61	5272.44	3201.98	0	0	0	0	0	0						61	456589	522037	469880	445324	0	0	0	0	0	0				7485.06	8557.98	7702.95	7300.39	0	0
		62	221788	74307	45011.4	146414	0	0	0	0	0	0			3577.23	1198.5	725.99	2361.52	0	0	0	0	0	0
		63	179211	66577.9	106518	27799	0	0	0	0	0	0			2844.61	1056.79	1690.77	441.255	0	0	0	0	0	0
		67	227554	305437	283443	95372	0	0	0	0	0	0			3396.33	4558.76	4230.49	1423.46	0	0	0	0	0	0
		68	230766	182699	194023	9690.86	0	0	0	0	0	0			3393.62	2686.76	2853.28	142.513	0	0	0	0	0	0
		69	123532	64457.2	2151.71	21379.7	0	0	0	0	0	0			1790.32	934.163	31.1842	309.85	0	0	0	0	0	0
		73	106216	168585	200640	146384	0	0	0	0	0	0			1455.01	2309.38	2748.49	2005.26	0	0	0	0	0	0
		74	94350.3	97776.6	29337.1	463748	0	0	0	0	0	0			1275	1321.31	396.448	6266.87	0	0	0	0	0	0
		75	193368	218408	435799	0	0	0	0	0	0	0			2578.24	2912.11	5810.65	0	0	0	0	0	0	0
		79	387861	452868	560291	0	0	0	0	0	0	0			4909.63	5732.5	7092.3	0	0	0	0	0	0	0
Correct for the LC = (norm radiact. Factor# * Global LC)/LC of the lane
		LC	2.84186e+06	3.37992e+06	3.25008e+06	2.81407e+06	2.63712e+06	3.19118e+06	3.17554e+06	2.92223e+06	2.79092e+06	2.94435e+06			LC	3.25176e+06	3.32462e+06	3.74205e+06	3.74263e+06	2.74108e+06	3.57485e+06	3.21408e+06	2.93468e+06	3.07938e+06	4055829			LC	219419	228338	175841	167718	182225	190381	143883	178361	150912	131283			LC	297415	326265	160569	179435	88153.8	169841	97593.2	348782
		Global LC	2.84186e+06												Global LC	3.32462e+06												Global LC	50821.1												Global LC	297415
			Rxn 1 normalized													Rxn 2 normalized													Rxn 3 normalized													Rxn 4 normalized
			0	1	10	20	40	60	80	100	200	2000				0	1	10	20	40	60	80	100	200	2000				0	1	10	20	40	60	80	100	200	2000				0	1	10	20	40	60	80	100
			1.5162e+06	1.88828e+06	1.85167e+06	1742703	1.5648e+06	1.50242e+06	1.15187e+06	1008260	1.37706e+06	1.46124e+06				948872	987136	1.18149e+06	1.22621e+06	1.02677e+06	1.39125e+06	1385636	1.37968e+06	1.54455e+06	3.69217e+06				50821.1	52187.2	41626.3	37149.1	47167.2	43160.7	34557	60169.8	39082.5	77963.8				53364.4	55795.8	29718.3	17454.4	43142.6	45678.6	40078.6	80897.8
			361575	412903	381129	342396	336943	405374	381089	346063	356159	365921				456887	522213	553743	537284	392421	549402	403107	353530	469151	669710				34459.8	48452.5	53313.1	41506.2	41594.9	37421	41727	30816.2	25319.9	33191.4				56966.8	51161.8	32011.3	24202.4	36288.5	41799	27079.4	74019.9
			115637	110522	127034	189969	129142	201917	187021	184341	194419	256435				180665	205815	240296	278325	202541	357892	260423	268529	409179	166805				14516.7	19717.3	21696.8	20313.6	24701.6	25775	26253.1	22883.4	23002.8	31541.6				21884.2	21723.2	14236.4	12295.6	14966	27727.7	16532.2	63806
			118701	124074	110013	123229	115002	98134.9	90732.7	83619.9	100254	74475.2				252729	241566	328170	330022	229459	283647	301090	276944	339592	306865				9002.16	9488.33	6908.64	5985.34	8453.6	7437.29	6900.56	9600.63	7270.18	4631.25				10238.6	11323	5648.23	3771.15	7319.41	9010.02	7106.22	18682.8
			199259	252521	282807	146140	197587	287980	197327	175928	178957	138492				124697	139369	137845	137117	94495.1	111911	94724.4	79441.2	86352.1	0				9332.53	11482.1	7832.6	7286.02	8359.3	6841.85	6034.98	6076.48	3963.35	3194.44				12689.4	12438	5631.55	4014.3	4574.58	7773.05	4391.02	13148.8
			11911.3	2240.74	502.128	104663	7989.98	37764.3	28510	37453.5	30542.5	33112.5				35785.2	41761.4	45103.2	43110.5	41132	72105.2	62997.3	53311.9	67188.6	0				3773.33	4409.81	2901.11	3184	4512.87	4558.28	3854.51	3978.32	3136.09	2182.12				4767.02	5372.1	2533.41	2517.68	1985.44	5087.7	2915.68	10016.1
			59337.9	71038.1	57993.2	62618.9	58506.7	54485.9	41054.9	38220.1	42321.1	36812				78222.4	82981.7	84829.6	112501	73441.4	93046.8	86486.8	75130.6	89481.5	0				5177.6	5335.33	3456.8	3095.37	4110.49	3405.2	2708.79	3927.38	2218.01	979.96				5193.36	5804.63	2886.63	2033.79	3743.61	3812.02	2892.62	6280.26
			32838.7	38175.9	40645.9	36635.2	30469.4	31673.7	30150.7	29737.8	29172	0				49304.1	53641.4	44168.5	45976.2	31564.3	34515.2	36183.2	28092.8	28580.7	0				4056.61	4571.33	2812.87	2837.61	2861.16	2311.71	1717.26	2021.23	1095.28	637.117				4554.13	4636.51	2174.35	1719.02	1453.99	2401.87	1239.87	3225.62
			9903.41	10906.2	11778.7	14952.3	15032.5	26435.6	21395.9	23592.1	17872.2	0				21537.5	25567.1	26435	31954.6	27410.7	36756.6	42964.9	32656	30361.6	0				2245.13	2835.95	1991.12	2132.77	2999.31	2907.99	2330.32	2278.69	1615.41	0				2668.89	2951.34	1533.46	1605.75	1276.29	3101.71	1651.04	4548.31
			34109.8	44433.6	35796.3	41462.4	32732.8	29293.3	22990	22888.4	21616.6	0				51177.6	52564.4	52440.5	55607.1	42338.1	52892.9	45672.1	43089	43478.2	0				4086.18	4307.03	2450.21	2436.85	2807.73	2242.23	1749.02	2319.84	1221.46	0				4009.13	4525.62	1874.16	1448.47	2290.05	2422.55	1747.13	3367.27
			20375.3	24270.9	20576.3	13783.6	17008.1	17164.2	16784.7	17269.5	16336.1	0				30034.7	31316.8	23847.4	24514.4	16214.6	17253.7	20689.6	14244	18097	0				2835.57	3316.17	1966.2	1799.43	1591.1	1253.14	864.985	979.877	582.106	0				3060	3291.15	1307.92	1029.45	824.531	1261.1	712.18	1302.02
			2769.4	1747.89	4708.32	8672.93	7808.71	15426.7	12097.2	13150.5	9849.27	0				11916.5	15115.3	15282.9	19374.7	16036	18958.7	19054.2	14477.4	16097.3	0				1458.41	1868.3	1300.72	1566.43	1738.95	1766.25	1377.72	1413.43	838.148	0				1442.02	1840.9	1041.82	1072.98	708.129	1645.69	853.747	2132.18
			25822.8	32550.1	25011.8	29502.1	21027.7	18251.6	14348.9	13872.9	12508.1	0				37754.4	39515.1	36041.3	38820.1	27716	29152.9	27451.4	20389.8	23429.5	0				3249.79	3496.31	2291.65	2090.43	2037.2	1595.07	1113.15	1302.92	657.659	0				3214.08	3546.22	1528.07	1152.38	1503.44	1676.56	1029.93	1833.32
			11093.3	13003.1	14439.9	10580.6	10906.9	12335.6	11319.2	11616.4	11414.3	0				18797.7	19616.6	12723.4	13934.3	9404.17	10323.4	13590.1	9457.8	10670.3	0				2129.61	2343.57	1343.27	1126.63	954.924	805.383	599.335	653.933	346.669	0				2240.06	2376.2	937.235	646.649	458.855	781.667	454.348	750.966
			4779.09	5684.17	2694.57	5000.05	6987.14	10562.7	7567.92	8668.11	6073.51	0				8045.83	10485.9	11321.2	13002.7	11445.3	11276.7	11825.7	8566.54	8994.78	0				772.995	1121.69	721.911	1059.01	1137.46	960.157	742.723	760.812	392.683	0				979.73	1255.21	675.799	747.627	537.657	1018.29	581.189	1044.42
			19784.5	21586.8	18857.2	20712.6	14237.9	12649.1	10243	9557.68	8452.57	0				26970	28010.9	25062.6	26121.6	17771.4	17940.8	18782.8	13426.9	14617.4	0				2562.42	2596.39	1614.22	1377.36	1306.28	921.787	636.473	744.064	375.055	0				2305.59	2625.93	1151.91	792.952	914.243	933.772	621.336	933.877
			1896.43	12778.7	10594.5	9775.95	8790.73	9018.45	8128.45	8278.01	7111.89	0				12460	12745.3	8165.21	9337.75	6789.83	7578.31	9466.61	6889.17	0	0				1583.7	1607.7	932.949	852.925	598.515	493.562	341.373	502.735	0	0				1648.38	1717.04	649.221	499.651	384.398	507.074	348.647	487.411
			9605.73	1748.1	718.369	1965.34	3233.28	6214.72	5220.51	5202.04	0	0				4632.78	6433.87	7315.73	8458.45	7155.48	7371.69	8256.03	5702.12	0	0				448.987	721.707	555.437	567.244	763.973	569.095	405.609	479.288	0	0				546.917	798.434	414.394	455.427	368.155	594.545	296.21	529.285
			13720.4	17333.9	14458.7	11196.8	10901.4	8920.71	6949.61	7005.05	0	0				20662.3	22132.6	18019.8	18371.1	12238.7	11082.7	11940.7	8045.9	0	0				1925.5	1858.36	1133.12	941.606	786.103	528.301	419.06	465.276	0	0				1719.94	1872.28	903.775	568.058	525.198	554.889	365.039	504.935
			4720.03	9785.03	2978.26	5721.51	5767.06	5971.19	6268.82	6053.83	0	0				8481.78	8497.53	5058.54	6830.01	5534.57	5571.22	0	0	0	0				1048.67	1086.83	616.115	495.134	370.785	290.824	259.018	350.603	0	0				1130.4	1093.15	374.404	331.458	244.727	346.317	227.318	306.694
			2623.29	198.646	4931.32	2056.32	1688.99	2951.02	2973.05	3851.55	0	0				3087.94	4080.05	5170.93	5379.89	4664.9	5070.04	0	0	0	0				359.559	427.771	399.614	433.384	511.658	381.181	288.144	295.501	0	0				298.124	570.546	369.624	311.906	197.045	366.715	221.126	281.365
			11244.4	12677	11371.2	10962.6	8240.89	6885.67	5534.59	5196.25	0	0				14832.9	16230.1	12986.3	12264.3	7652.78	7384.14	0	0	0	0				1312.11	1314.36	869.495	719.385	543.673	355.655	233.96	305.88	0	0				1238.56	1297.51	679.203	439.304	398.561	378.047	244.346	279.197
			6841.86	5204.06	5707.1	5011.54	5190.4	5445.92	4663.1	4384.01	0	0				8020.2	8522.89	6564.25	6670.29	4835.38	4503.8	0	0	0	0				854.803	801.786	492.284	426.044	305.97	204.62	208.263	251.522	0	0				773.104	832.197	316.665	237.34	259.497	263.04	159.855	230.652
			196.579	160.082	3462.87	1978.28	783.399	1477.03	1994.49	2195.92	0	0				7806.5	7749.89	5546.68	6204.82	2355.98	3625.44	0	0	0	0				102.396	239.175	211.095	285.565	281.804	269.694	104.378	180.191	0	0				112.839	278.217	239.711	225.637	61.6705	279.665	123.516	208.333
			8333.15	12045.8	5259.87	5797.12	6063.24	5724.65	4209.5	0	0	0				1830.47	4884.53	4613.61	3156.2	4675.44	3873.47	0	0	0	0				998.665	981.07	666.77	515.923	368.766	232.182	155.925	246.774	0	0				992.437	966.548	496.919	377.229	216.481	228.752	172.364	0
			5316.65	5478.29	5303.8	2847.07	3897.84	4321.05	3590.84	0	0	0				2208.5	7305.53	3992.47	2625.05	183.758	3025.47	0	0	0	0				665.281	580.583	246.354	230.369	220.395	173.465	111.853	214.577	0	0				594.83	380.731	137.86	211.203	115.298	192.066	136.088	0
			597.475	1146.85	922.738	1980.25	131.172	154.75	1152.13	0	0	0				4273.81	-1367.82	157.698	4253.92	5388.36	2885.83	0	0	0	0				190.312	174.451	271.549	294.707	207.07	176.628	0	0	0	0				64.6647	391.758	237.737	154.592	127.406	191.602	146.748	0
			4050.72	6709.82	5171.03	3856.32	5115.88	4267.3	0	0	0	0				7434.69	8598.6	6974.95	5673.13	3761.34	4077.59	0	0	0	0				574.099	684.152	395.698	297.687	231.56	155.744	0	0	0	0				653.564	709.267	403.42	257.312	184.712	172.733	0	0
			2433.25	3171.38	2445.05	5288.46	2367.04	1748.09	0	0	0	0				7767.19	8332.64	3664.47	5331.11	0	0	0	0	0	0				444.786	402.972	139.814	239.214	165.403	122.772	0	0	0	0				116.881	194.108	94.056	123.138	107.486	159	0	0
			417.998	2.71825	590.193	853.47	345.578	2389.53	0	0	0	0				7263.53	7705.35	7167.09	6910.24	0	0	0	0	0	0				111.564	111.573	158.178	120.937	170.891	124.37	0	0	0	0				376.234	385.164	216.535	146.3	129.321	143.923	0	0
			5196.3	5379.61	5272.44	3201.98	0	0	0	0	0	0				7485.06	8557.98	7702.95	7300.39	0	0	0	0	0	0				432.373	483.079	312.763	230.804	182.435	127.583	0	0	0	0				404.021	457.44	273.153	220.937	0	0	0	0
			3577.23	1198.5	725.99	2361.52	0	0	0	0	0	0																	305.469	303.038	149.459	156.928	140.947	132.912	0	0	0	0				226.853	117.389	87.3263	115.035	0	0	0	0
			2844.61	1056.79	1690.77	441.255	0	0	0	0	0	0																	148.996	351.496	121.214	160.474	80.2952	42.2481	0	0	0	0				111.761	257.327	143.376	132.948	0	0	0	0
			3396.33	4558.76	4230.49	1423.46	0	0	0	0	0	0																	190.76	46.1597	212.184	119.853	142.854	114.052	0	0	0	0				285.668	325.072	187.61	105.157	0	0	0	0
			3393.62	2686.76	2853.28	142.513	0	0	0	0	0	0																	175.965	216.366	3.98956	119.496	81.6983	21.0052	0	0	0	0				48.5708	20.738	0	469.213	0	0	0	0
			1790.32	934.163	31.1842	309.85	0	0	0	0	0	0																	307.264	267.89	260.816	170.859	185.715	170.525	0	0	0	0				182.459	297.168	267.788	0	0	0	0	0
			1455.01	2309.38	2748.49	2005.26	0	0	0	0	0	0																	260.725	221.813	247.144	185.302	220.873	176.692	0	0	0	0				214.422	232.334	254.396	194.546	0	0	0	0
			1275	1321.31	396.448	6266.87	0	0	0	0	0	0																														1275	1321.31	396.448	6266.87	0	0	0	0
			2578.24	2912.11	5810.65	0	0	0	0	0	0	0																														2578.24	2912.11	5810.65	0	0	0	0	0
			4909.63	5732.5	7092.3	0	0	0	0	0	0	0																														4909.63	5732.5	7092.3	0	0	0	0	0
	big black bands interference
			Rxn 1 normalized for LC													Rxn 2 normalized for LC													Rxn 3 normalized for LC													Rxn 4 normalized for LC
			0	1	10	20	40	60	80	100	200	2000				0	1	10	20	40	60	80	100	200	2000				0	1	10	20	40	60	80	100	200	2000				0	1	10	20	40	60	80	100
		1													1	970134	987136	1.04969e+06	1.08926e+06	1.24536e+06	1.29387e+06	1.43329e+06	1.56301e+06	1.66756e+06	3.02652e+06			1													1
		2	361575	347172	333258	345777	363103	361000	341045	336545	362660	353184			2	467124	522213	491973	477276	475963	510946	416971	400506	506515	548971			2	34459.8	46560	66525.6	54300.9	50084.8	43128.7	63633	37909.9	36813.9	55474.2			2	56966.8	46637.9	59293	40115.8	122431	73195.9	82524.6	63118.7
		3	115637	92928	111078	191845	139169	179814	167369	179271	197967	247509			3	184713	205815	213491	247239	245660	332840	269380	304210	441766	136733			3	14516.7	18947.2	27073.9	26575.5	29743.3	29706.4	40035.6	28151	33444.9	52716.8			3	21884.2	19802.4	26369.4	20380.2	50492.5	48555.2	50381.8	54409.1
		4	118701	104323	96195.4	124446	123931	87392.5	81198.7	81320.1	102084	71882.8			4	258392	241566	291562	293163	278308	263792	311446	313743	366638	251542			4	9002.16	9117.72	8620.81	7830.39	10179.1	8571.69	10523.3	11810.7	10570.5	7740.41			4	10238.6	10321.8	10462	6250.72	24694.4	15777.8	21656.2	15931.3
		5													5													5	9332.53	11033.6	9773.75	9532.01	10065.5	7885.43	9203.26	7475.26	5762.52	5339			5
		6	11911.3	1884.03	439.059	105697	8610.31	33630.4	25514.2	36423.4	31100	31959.9			6	36587.1	41761.4	40071.9	38295.6	49888.5	67058	65164	60395.7	72539.6	0			6	3773.33	4237.56	3620.09	4165.5	5433.99	5253.54	5878.08	4894.12	4559.72	3647.06			6	4767.02	4897.08	4692.52	4173.09	6698.52	8909.28	8885.54	8540.96
		7	59337.9	59729.4	50709.1	63237.4	63049	48521.6	36741	37169	43093.6	35530.6			7	79975.2	82981.7	75366.8	99935.8	89076.2	86533.8	89461.4	85113.6	96607.9	0			7	5177.6	5126.94	4313.49	4049.55	4949.47	3924.59	4130.87	4831.45	3224.88	1637.85			7	5193.36	5291.36	5346.78	3371.03	12630.3	6675.38	8815.25	5355.34
		8	32838.7	32098.6	35540.7	36997	32834.9	28206.5	26982.6	28919.9	29704.5	0			8	50408.9	53641.4	39241.5	40841.2	38284	32099.2	37427.7	31825.6	30856.9	0			8	4056.61	4392.77	3509.98	3712.34	3445.14	2664.31	2618.79	2486.51	1592.49	1064.84			8	4554.13	4226.54	4027.44	2849.3	4905.5	4206.01	3778.51	2750.58
		9	9903.41	9170.04	10299.3	15100	16199.6	23541.8	19147.7	22943.2	18198.4	0			9	22020.1	25567.1	23486.1	28385.7	33246.1	34183.7	44442.7	36995.2	32779.6	0			9	2245.13	2725.18	2484.57	2790.22	3611.5	3351.54	3553.7	2803.24	2348.73	0			9	2668.89	2690.37	2840.36	2661.56	4305.99	5431.53	5031.54	3878.47
		10	34109.8	37360.1	31300.2	41871.9	35274	26086.7	20574.3	22258.9	22011.1	0			10	52324.3	52564.4	46590.7	49396.5	51351.4	49190.5	47243	48814.5	46940.9	0			10	4086.18	4138.8	3057.44	3188.04	3380.81	2584.24	2667.24	2853.86	1775.94	0			10	4009.13	4125.45	3471.42	2400.86	7726.22	4242.23	5324.38	2871.36
		11	20375.3	20407.1	17991.9	13919.8	18328.6	15285.4	15021	16794.5	16634.3	0			11	30707.6	31316.8	21187.2	21776.5	19666.5	16046	21401.2	16136.6	19538.3	0			11	2835.57	3186.64	2453.48	2354.13	1915.85	1444.28	1319.09	1205.44	846.353	0			11	3060	3000.13	2422.59	1706.33	2781.82	2208.37	2170.37	1110.26
		12	2769.4	1469.64	4116.94	8758.59	8414.96	13738	10826.1	12788.8	10029	0			12	12183.6	15115.3	13578	17210.8	19449.8	17631.6	19709.6	16401.1	17379.3	0			12	1458.41	1795.32	1623.08	2049.3	2093.88	2035.65	2101.01	1738.8	1218.63	0			12	1442.02	1678.12	1929.72	1778.47	2389.1	2881.84	2601.8	1818.17
		13	25822.8	27368.4	21870.2	29793.4	22660.2	16253.7	12841.2	13491.3	12736.4	0			13	38600.3	39515.1	32020.8	34484.4	33616.5	27112.3	28395.6	23099.1	25295.5	0			13	3249.79	3359.75	2859.59	2734.83	2453.01	1838.36	1697.54	1602.84	956.205	0			13	3214.08	3232.65	2830.38	1910.09	5072.36	2935.9	3138.71	1563.32
		14	11093.3	10933.1	12626.2	10685.1	11753.6	10985.3	10129.8	11296.9	11622.6	0			14	19218.9	19616.6	11304.1	12378	11406.2	9600.8	14057.6	10714.5	11520.1	0			14	2129.61	2252.03	1676.17	1473.93	1149.83	928.227	913.978	804.465	504.041	0			14	2240.06	2166.09	1736	1071.83	1548.1	1368.81	1384.63	640.369
		15	4779.09	4779.3	2356.13	5049.43	7529.6	9406.47	6772.7	8429.71	6184.36	0			15	8226.11	10485.9	10058.3	11550.4	13881.8	10487.4	12232.4	9704.82	9711.14	0			15	772.995	1077.87	900.822	1385.47	1369.63	1106.61	1132.64	935.947	570.942	0			15	979.73	1144.22	1251.75	1239.2	1813.96	1783.17	1771.17	890.601
		16	19784.5	18150.3	16488.6	20917.1	15343.3	11264.5	9166.69	9294.81	8606.84	0			16	27574.3	28010.9	22266.9	23204.2	21554.7	16685	19428.8	15211	15781.5	0			16	2562.42	2494.98	2014.27	1801.94	1572.9	1062.39	970.613	915.344	545.311	0			16	2305.59	2393.74	2133.63	1314.33	3084.49	1635.17	1893.52	796.341
		17	1896.43	10744.4	9263.78	9872.49	9473.22	8031.24	7274.33	8050.34	7241.69	0			17	12739.2	12745.3	7254.37	8294.84	8235.31	7047.85	9792.2	7804.57	0	0			17	1583.7	1544.9	1164.16	1115.85	720.677	568.844	520.589	618.462	0	0			17	1648.38	1565.21	1202.52	828.178	1296.89	887.958	1062.5	415.628
		18	9605.73	1469.82	628.14	1984.75	3484.3	5534.43	4671.95	5058.96	0	0			18	4736.58	6433.87	6499.65	7513.75	8678.81	6855.69	8539.99	6459.79	0	0			18	448.987	693.517	693.091	742.103	919.907	655.898	618.547	589.618	0	0			18	546.917	727.834	767.563	754.877	1242.09	1041.13	902.701	451.335
		19	13720.4	14574.5	12642.7	11307.4	11747.7	7944.2	6219.37	6812.39	0	0			19	21125.2	22132.6	16009.7	16319.2	14844.2	10306.9	12351.3	9115	0	0			19	1925.5	1785.77	1413.94	1231.87	946.553	608.882	639.06	572.381	0	0			19	1719.94	1706.73	1674.02	941.563	1771.93	971.689	1112.46	430.571
		20	4720.03	8227.34	2604.19	5778.01	6214.81	5317.56	5610.11	5887.33	0	0			20	8671.83	8497.53	4494.25	6067.18	6712.82	5181.25	0	0	0	0			20	1048.67	1044.38	768.806	647.765	446.466	335.183	394.998	431.31	0	0			20	1130.4	996.491	693.492	549.397	825.667	606.45	692.751	261.526
		21	2623.29	167.023	4311.93	2076.63	1820.12	2627.98	2660.65	3745.62	0	0			21	3157.13	4080.05	4594.11	4779.02	5658	4715.15	0	0	0	0			21	359.559	411.063	498.65	566.98	616.091	439.321	439.415	363.524	0	0			21	298.124	520.097	684.638	516.988	664.795	642.17	673.882	239.928
		22	11244.4	10658.9	9942.95	11070.9	8880.7	6131.93	4953.03	5053.34	0	0			22	15165.2	16230.1	11537.7	10894.5	9281.97	6867.27	0	0	0	0			22	1312.11	1263.02	1084.98	941.144	654.641	409.902	356.786	376.293	0	0			22	1238.56	1182.78	1258.06	728.152	1344.68	662.015	744.644	238.078
		23	6841.86	4375.62	4990.27	5061.04	5593.38	4849.79	4173.11	4263.44	0	0			23	8199.91	8522.89	5832	5925.3	5864.78	4188.55	0	0	0	0			23	854.803	770.469	614.286	557.377	368.421	235.83	317.597	309.421	0	0			23	773.104	758.612	586.544	393.394	875.496	460.62	487.16	196.683
		24	196.579	134.598	3027.93	1997.82	844.221	1315.35	1784.91	2135.53	0	0			24	7981.41	7749.89	4927.95	5511.82	2857.54	3371.67	0	0	0	0			24	102.396	229.833	263.411	373.594	339.322	310.83	159.175	221.67	0	0			24	112.839	253.616	444.005	373.997	208.065	489.733	376.414	177.651
		25	8333.15	10128.2	4599.22	5854.37	6533.97	5098.01	3767.18	0	0	0			25	1871.48	4884.53	4098.96	2803.69	5670.79	3602.34	0	0	0	0			25	998.665	942.75	832.015	674.962	444.034	267.596	237.784	303.58	0	0			25	992.437	881.082	920.421	625.262	730.369	400.577	525.281	0
		26	5316.65	4606.19	4637.63	2875.19	4200.46	3848.05	3213.53	0	0	0			26	2257.98	7305.53	3547.11	2331.86	222.879	2813.69	0	0	0	0			26	665.281	557.905	307.408	301.382	265.38	199.923	170.574	263.972	0	0			26	594.83	347.066	255.352	350.072	388.995	336.335	414.727	0
		27	597.475	964.282	806.839	1999.81	141.356	137.81	1031.07	0	0	0			27	4369.57	0	140.107	3778.81	6535.49	2683.83	0	0	0	0			27	190.312	167.637	338.847	385.554	249.335	203.569	0	0	0	0			27	64.6647	357.118	440.35	256.238	429.845	335.522	447.213	0
		28	4050.72	5641.67	4521.53	3894.41	5513.06	3800.18	0	0	0	0			28	7601.28	8598.6	6196.88	5039.51	4562.09	3792.17	0	0	0	0			28	574.099	657.429	493.763	389.453	278.823	179.5	0	0	0	0			28	653.564	646.551	747.236	426.497	623.186	302.479	0	0
		29	2433.25	2666.53	2137.95	5340.68	2550.81	1556.74	0	0	0	0			29	7941.22	8332.64	3255.7	4735.69	0	0	0	0	0	0			29	444.786	387.232	174.464	312.954	199.163	141.499	0	0	0	0			29	116.881	176.944	174.216	204.103	362.639	278.431	0	0
		30	417.998	2.28553	516.063	861.899	372.408	2127.96	0	0	0	0			30	7426.28	7705.35	6367.59	6138.46	0	0	0	0	0	0			30	111.564	107.215	197.379	158.218	205.772	143.339	0	0	0	0			30	376.234	351.106	401.078	242.494	436.307	252.03	0	0
		31	5196.3	4523.22	4610.21	3233.61	0	0	0	0	0	0			31	7652.78	8557.98	6843.68	6485.02	0	0	0	0	0	0			31	432.373	464.21	390.275	301.951	219.671	147.043	0	0	0	0			31	404.021	416.992	505.949	366.206	0	0	0	0
		32	3577.23	1007.71	634.804	2384.84	0	0	0	0	0	0																32	305.469	291.201	186.5	205.303	169.716	153.185	0	0	0	0			32	226.853	107.009	161.751	190.671	0	0	0	0
		33	2844.61	888.559	1478.4	445.612	0	0	0	0	0	0																33	148.996	337.767	151.254	209.942	96.684	48.6921	0	0	0	0			33	111.761	234.573	265.569	220.363	0	0	0	0
		34	3396.33	3833.04	3699.13	1437.52	0	0	0	0	0	0																34	190.76	44.3567	264.77	156.8	172.012	131.448	0	0	0	0			34	285.668	296.328	347.501	174.299	0	0	0	0
		35	3393.62	2259.05	2494.9	143.92	0	0	0	0	0	0																35	175.965	207.915	4.97829	156.331	98.3735	24.2091	0	0	0	0			35	48.5708	18.9043	0	777.726	0	0	0	0
		36	1790.32	785.452	27.2674	312.91	0	0	0	0	0	0																36	307.264	257.426	325.454	223.529	223.621	196.534	0	0	0	0			36	182.459	270.891	496.011	0	0	0	0	0
		37	1455.01	1941.75	2403.27	2025.07	0	0	0	0	0	0																37	260.725	213.149	308.393	242.423	265.956	203.642	0	0	0	0			37	214.422	211.79	471.206	322.463	0	0	0	0
		38	1275	1110.96	346.653	6328.76	0	0	0	0	0	0																													38	1275	1204.47	734.322	10387.4	0	0	0	0
		39	2578.24	2448.53	5080.81	0	0	0	0	0	0	0																													39	2578.24	2654.61	10762.8	0	0	0	0	0
		40	4909.63	4819.94	6201.48	0	0	0	0	0	0	0																													40	4909.63	5225.62	13136.7	0	0	0	0	0
	SUM starting on G#10		221148	218448	198358	217283	186675	161341	130691	135362	95066.3	0				309732	328402	248606	266619	250052	208180	193152	163461	146167	0				29537	30684.5	25061.7	24883.1	21836.5	16604.6	14656.6	14106.9	6417.42	0				37754.1	38852.8	52906.8	31051.5	35617	24722.6	25724.3	12101.8
	Norm G inc.		1	0.987788	0.896946	0.98252	0.844116	0.729561	0.590965	0.612086	0.429876	0				1	1.06028	0.802647	0.860806	0.807316	0.672129	0.623608	0.527749	0.471913	0				1	1.03885	0.848485	0.84244	0.739295	0.562164	0.496214	0.477603	0.217268	0				1	1.0291	1.40135	0.822466	0.943394	0.654833	0.681365	0.320543
Summary
			5-MeCITP
			[5-MeCITP] ug	1	2	3	4	AVERAGE	s.d
			0	1	1	1	1	1	0
			1	0.987788	1.05586	1.03885	1.0291	1.0279	0.0289379
			10	0.896946	0.802647	0.848485	1.40135	0.987358	0.278669
			20	0.98252	0.860806	0.84244	0.822466	0.877058	0.0720304
			40	0.844116	0.807316	0.739295	0.943394	0.83353	0.085146
			60	0.729561	0.672129	0.562164	0.654833	0.654672	0.0694521
			80	0.590965	0.623608	0.496214	0.681365	0.598038	0.0774928
			100	0.612086	0.527749	0.477603	0.320543	0.484495	0.122581
			200	0.429876	0.471913	0.217268	0.298487	0.354386	0.117527
			2000	0	0	0	0	0	0
			k
								Fitting parameters
								y = m1*(m0/(m0+m2))+m3
									Value	Error
								m1	-1.1087	0.047935
								m2 (k' 1/2)	118.89	15.42
								m3	1.04	0.023771
								Chisq	0.011078	NA
								R\u2\n	0.9889	NA
[truncated: 46 more columns]

## Sheet: Fig.2 B_AZT-TP 
	AZT-TP Rep 1												AZT-TP Rep 2												AZT-TP Rep 3													AZT-TP Rep 4
G Band #	0	1	10	20	40	60	80	100	200	2000		G Band #	0	1	10	20	40	60	80	100	200	2000		G Band #	0	1	10	20	40	60	80	100	200	2000			G Band #	0	1	10	20	40	60	80	100	200	2000
LC	2.84186e+06	3.37992e+06	3.25008e+06	2.81407e+06	2.63712e+06	3.19118e+06	3.17554e+06	2.92223e+06	2.79092e+06	2.94435e+06		LC	3.29328e+06	3.26248e+06	2.74379e+06	2.96123e+06	4338242	3.14064e+06	3.16558e+06	2.55704e+06	2.36048e+06	3.2953e+06		LC	233598	120365	111297	297959	394088	140229	167376	113246	258261	211065			LC	130701	296410	208512	141082	275199	152644	338616	221098	177415	210481
1	1.5162e+06	1.88828e+06	1.85167e+06	1742703	1.5648e+06	1.50242e+06	1.15187e+06	1008260	1.37706e+06	1.46124e+06		1	946230	1.11231e+06	1.08927e+06	714872	677669	698163	826395	301024	600852	1.75542e+06		1	63101.3	48119.3	62101.6	51687.6	69172.6	39248.9	34653	38357.7	44900.5	97498.8			1	61333	63563.2	49260.9	34183.3	82740.5	34232.5	63971.2	46646.8	35675.6	92429.5
2	723150	825805	762257	684792	673887	810748	762178	692125	712318	731842		2	649954	561883	680903	765445	1.28052e+06	977233	1.05631e+06	383717	749697	663941		2	41862.8	49231.8	65947.3	130386	196189	116229	115055	110903	133212	18443.1			2	68098.6	89432.8	65610.3	73446.6	226596	119505	178812	141109	82425.5	26958.5
3	346911	331567	381103	569906	387427	605750	561063	553023	583257	769304		3	456108	401443	310570	192142	0	181599	237424	279179	194652	217954		3	44246.9	39111.2	47555.3	56740.4	43119.1	23806.9	19985.1	6878.19	33522.1	14722.1			3	55126.8	69870.9	43585.5	28241.5	74607.5	23796.8	37509.5	20442.2	16477.1	13249.1
4	830906	868519	770093	862605	805015	686944	635129	585339	701777	521326		4	1.41141e+06	1.79892e+06	1.29459e+06	1.79931e+06	4.21575e+06	1.76286e+06	1.30776e+06	481196	661611			4	81776.5	54721.7	60485	56798.3	58445.6	34212.3	26809.6	24280.9	35136.1	11652			4	64356.9	71910	61011	32100.4	68584.4	27512.3	44481.2	25570.6	23379.4	12354.4
5	1.59407e+06	2020167	2.26246e+06	1.16912e+06	1.5807e+06	2303837	1.57862e+06	1.40742e+06	1.43165e+06	1.10793e+06		5	676594	564037	616424	764538	1.0204e+06	824818	810715	379117	386822			5	41401	29798	40982.6	113623	165333	63327.1	70578.8	52743.3	91797.4	8562.05			5	43143.6	54237.1	52612.1	48797.5	169049	62607.9	110274	58101.4	53853.8	13280.6
6	107202	20166.6	4519.15	941970	71909.9	339879	256590	337082	274883	298012		6	301669	281662	167565	114927	113982	152495	164783					6	44261.6	15925	11778.6	28583.8	5645.71	9111.47	8353.62	3858.2	14658.6	7238.57			6	20862.3	43247.9	33044.6	14015.1	25603.1	11562.7	17271.1	12209.7	7401.91	9264.82
7	771392	923495	753911	814046	760587	708317	533714	496862	550175	478555		7	973986	1.05617e+06	731721	529227	467657	418044	458379					7	89451.7	52982.6	42746.4	64400.1	66708.4	29487	25580.4	22953.1	32545.6	10095.9			7	67263.5	88391	69521.7	37594	74348.6	26153.3	34473.5	19594	18956.3	12329.7
8	459742	534463	569043	512892	426571	443431	422110	416329	408408			8	583964	431999	477419	685987	1.29398e+06	646200	575226					8	35365.4	21577.9	48095.9	118444	175408	65902.7	62234.3	38106.2	87517.2				8	36121.8	43572.4	59945	59133.7	154275	57577.1	88642.4	38597.1	48669.7
9	148551	163593	176681	224285	225488	396533	320939	353881	268084			9	248801	223658	129160	77230.2	2.6939e-286	118382	149627					9	25537.6	13567.8	16711	14714.4	0	943.608	10377.6	9731.91	5667.64				9	19059.1	43375.4	27200.6	6784.76	9863.47	5439.52	8049.36	9584.27	5663.05
10	648085	844239	680130	787786	621922	556572	436811	434881	410715			10	953320	944988	639613	469786	415782	352494	371867					10	101358	57001.4	44097.4	71068.5	58478.6	23280.4	15430.5	16956.2	25536.3				10	67485.9	107138	82488.3	39772.4	67396.3	21238.4	25078.5	14286.3	14398.2
11	407507	485417	411527	275673	340162	343285	335694	345389	326723			11	526724	402964	415530	543919	684184	472337	420260					11	53479.2	23052.8	27356.9	120501	177459	53136.5	49641.2	23740.9	63595				11	32675.5	49861.9	65437.2	57125.3	108955	43827.1	59439.6	24536.6	37238.3
12	58157.5	36705.7	98874.6	182132	163983	323960	254041	276160	206835			12	175903	134137	77660.2	63312.3	0	142326	250181					12	20465.6	10974.4	22448.5	4750.31	3.40083e-12	24.5949	1599.34	7199.58	6063.01				12	14953.6	43402.2	25629.7	1494.33	13216.2	3512.51	7197.78	9891.79	5290.6
13	645570	813752	625294	737551	525691	456291	358723	346822	312703			13	1.02342e+06	897164	563433	408827	323104	272565	208837					13	103016	69367.2	54184.7	80320.1	51382.7	20594	20992.8	16025	24842.5				13	81174.9	141307	107061	45734	64801.9	20099.8	20127.1	11730.6	14582.6
14	288425	338082	375437	275096	283578	320725	294299	302025	296772			14	436139	380606	316035	388214	496140	325516	286195					14	48989.1	23779.7	15112.9	105540	88907	40705.7	38412.7	17739.9	46773.1				14	26706.3	56466	58818.8	47296.7	92575.3	38840.4	39593.6	16438.1	27998
15	129035	153473	72753.4	135001	188653	285193	204334	234039	163985			15	96690.1	114926	106728	120564	0	149248	140885					15	14684.5	6729.39	20917.5	776.516	24028.3	1140.25	3060.95	5731.77	4923.49				15	12441.7	41418.6	27521.6	2785.31	246.002	53.8045	4013.36	7203.35	4851.25
16	613319	669190	584572	642089	441375	392123	317533	296288	262030			16	908866	783954	449592	360008	280463	270145						16	74479.6	68354.1	56733	72859.2	47288	17309.7	15046.5	14498.4	17530.1				16	78889.8	139023	107469	37833.3	45622.4	14522.3	15308.3	10845.3	11275.9
17	60685.8	408917	339023	312830	281303	288590	260110	264896	227580			17	359992	383900	293615	344308	442313							17	33714.3	20338.6	31593.9	66140.2	61094.1	24141.9	26506	12066.7	24363.7				17	29155.3	58048.4	55168.2	35870.6	49067.2	20626.6	22548	12296.5	16485.8
18	316989	57687.4	23706.2	64856.2	106698	205086	172277	171667				18	121190	55627.4	68519.5	85538.3	0							18	11870.5	12482.7	1731.12	21782.3	23960.3	7891.74	5715.89	7346.79					18	6380.57	29215.7	28504.2	8042.77	20160	7944.94	10989.2	7858.79
19	507654	641353	534973	414283	403351	330066	257136	259187				19	853726	716129	397335	313963	230792							19	36654.6	62237	48176.7	61764.1	36824.2	15732.3	12448.7	11109.8					19	75952.1	141174	104634	31926.6	33178.9	13807.3	12636.7	9316.2
20	179361	371831	113174	217417	219148	226905	238215	230046				20	437268	349935	227720	273091								20	22685.9	190.546	25578.1	65987.8	38770.1	17802.3	16236.4	11902.4					20	18343.8	53229.4	54720.3	26741.8	29975.1	15615.9	16157.9	9607.14
21	102308	7747.18	192321	80196.4	65870.6	115090	115949	150211				21	1.97087e-08	45572.1	67356	61039.9								21	11599.6	25744.5	22.2551	2186.85	15543.3	5455.16	6891.1	2049.61					21	9110.52	16897.2	16634.8	5983.59	12683.6	6526.41	5649.86	4981.32
22	483511	545111	488962	471391	354358	296084	237987	223439				22	685141	521383	302079	257337								22	20356.5	57315.5	40978.7	52449.2	24224.6	13351.3	10672.7	11947.1					22	69997.3	131332	87805.7	28259.7	25079.2	10012	9512.6	9404.53
23	301042	228979	251112	220508	228378	239621	205176	192897				23	286388	310380	17023.6	247792								23	17786.9	24506.4	26738	41954.5	33308.7	13252.4	12535.1	10387.5					23	22479.7	51812.5	44561.4	17988.5	22501.8	12556.4	10812	8793.39
24	8846.04	7203.69	155829	89022.7	35253	66466.5	89751.9	98816.4				24	0.0326909	82401.9	229469	35252.6								24	11578.2	391.313	229.839	3989.32	5121.83	4728.95	8355.79	7229.12					24	5378.5	5803.32	11689	8348.14	8160.21	5534.99	4937.9	4603.19
25	408324	590246	257734	284059	297099	280508	206266					25	725657	366034	271898	205603								25	13857.4	57335.8	34536.8	39448.8	18730.7	10881.5	8946.74						25	56101.9	114882	80844.1	21749	19158.8	9657.19	7948.75
26	265833	273915	265190	142354	194892	216053	179542					26	0.000109876	139292	5635.05	13669.2								26	12903.8	22190.8	14505.1	28513.7	11618.4	6794.96	9733.74						26	23341.3	46349.2	30211.5	10468.1	13422.7	8604.77	8227.58
27	30471.2	58489.4	47059.6	100993	6689.78	7892.24						27	314400	208317	212212	239093								27	8799.49	46.2302	1396.43	2299.3	8945.28	7555.59	8920.73						27	2058.66	1373.6	13140.5	9429.83	8017.21	4693.69	6075.88
28	222789	369040	284406	212098	281373	234702						28	492303	374579	152838	159046								28	12553.8	42775.7	24213.1	29541.6	17925.8	9514.49							28	44962.7	89430.7	59145.5	17701.1	14623.5	9804.07
29	136262	177598	136923	296153	132554	97893.2						29	325055	228040	335825	348572								29	11533.2	17620	18232.9	20284.2	9018.87	7404.39							29	18552.6	17481.2	28759.4	11475.8	11149.2	9406.74
30	23825.9	154.94	33641	48647.8	19698	136203						30	259116	187486	168618	244934								30	9722.53	509.82	38.3553	2912.46	9206.96	8442.94							30	597.048	17570	2110.56	2543.44	3691.83	2991.51
31	316974	328156	321619	195321								31	395270	318438	192642	198608								31	12589.3	30206.8	22360.7	19471									31	31345.4	60853.7	38636	13745.8
32	221788	74307	45011.4	146414																				32	12002	14700.3	12885.6	17471.9									32	14343.6	27291.6	20568	9914.46
33	179211	66577.9	106518	27799																				33	5923.68	265.49	1999.57	544.599									33	5303.2	-704.736	45187	6003.95
34	227554	305437	283443	95372																				34	13121.7	20294	8626.21	12472.5									34	22059.7	37974.8	25491.7	1647.36
35	230766	182699	194023	9690.86																				35	537.799	11208.9	10913.1	12568.9									35	1279.92	29683.1	22527.5	16260
36	123532	64457.2	2151.71	21379.7																				36	18925.8	10364.4	5134.11										36	17272.1	-576.533	-36677.6	2015.88
37	106216	168585	200640	146384																				37	22597.7	14681.3	15945.6										37	24792	20611.1	19409.7	15382.4
38	94350.3	97776.6	29337.1	463748																																	38	94350.3	97776.6	29337.1	463748
39	193368	218408	435799																																		39	193368	218408	435799
40	387861	452868	560291																																		40	387861	452868	560291
First normalized for the radiactivity factor = raw intensity number/radioactivity fractor (# of Gs incorporated)
			Rxn 1												Rxn 1 normalized																Rxn 2													Rxn 2 normalized
		Radioactivity factor	0	1	10	20	40	60	80	100	200	2000			0	1	10	20	40	60	80	100	200	2000						Radioactivity factor	0	1	10	20	40	60	80	100	200	2000				0	1	10	20	40	60
		1	1.5162e+06	1.88828e+06	1.85167e+06	1742703	1.5648e+06	1.50242e+06	1.15187e+06	1008260	1.37706e+06	1.46124e+06			1.5162e+06	1.88828e+06	1.85167e+06	1742703	1.5648e+06	1.50242e+06	1.15187e+06	1008260	1.37706e+06	1.46124e+06						1	946230	1.11231e+06	1.08927e+06	714872	677669	698163	826395	301024	600852	1.75542e+06				946230	1.11231e+06	1.08927e+06	714872	677669	698163
		2	723150	825805	762257	684792	673887	810748	762178	692125	712318	731842			361575	412903	381129	342396	336943	405374	381089	346063	356159	365921						2	649954	561883	680903	765445	1.28052e+06	977233	1.05631e+06	383717	749697	663941				324977	280942	340452	382723	640258	488616
		3	346911	331567	381103	569906	387427	605750	561063	553023	583257	769304			115637	110522	127034	189969	129142	201917	187021	184341	194419	256435						3	456108	401443	310570	192142	0	181599	237424	279179	194652	217954				152036	133814	103523	64047.4	0	60533.1
		7	830906	868519	770093	862605	805015	686944	635129	585339	701777	521326			118701	124074	110013	123229	115002	98134.9	90732.7	83619.9	100254	74475.2						7	1.41141e+06	1.79892e+06	1.29459e+06	1.79931e+06	4.21575e+06	1.76286e+06	1.30776e+06	481196	661611	0				201630	256989	184941	257044	602249	251837
		8	1.59407e+06	2020167	2.26246e+06	1.16912e+06	1.5807e+06	2303837	1.57862e+06	1.40742e+06	1.43165e+06	1.10793e+06			199259	252521	282807	146140	197587	287980	197327	175928	178957	138492						8	676594	564037	616424	764538	1.0204e+06	824818	810715	379117	386822	0				84574.2	70504.7	77053	95567.3	127550	103102
		9	107202	20166.6	4519.15	941970	71909.9	339879	256590	337082	274883	298012			11911.3	2240.74	502.128	104663	7989.98	37764.3	28510	37453.5	30542.5	33112.5						9	301669	281662	167565	114927	113982	152495	164783	0	0	0				33518.8	31295.8	18618.3	12769.6	12664.6	16943.9
		13	771392	923495	753911	814046	760587	708317	533714	496862	550175	478555			59337.9	71038.1	57993.2	62618.9	58506.7	54485.9	41054.9	38220.1	42321.1	36812						13	973986	1.05617e+06	731721	529227	467657	418044	458379	0	0	0				74922	81243.9	56286.2	40709.7	35973.6	32157.2
		14	459742	534463	569043	512892	426571	443431	422110	416329	408408	0			32838.7	38175.9	40645.9	36635.2	30469.4	31673.7	30150.7	29737.8	29172	0						14	583964	431999	477419	685987	1.29398e+06	646200	575226	0	0	0				41711.7	30857	34101.4	48999	92426.8	46157.1
		15	148551	163593	176681	224285	225488	396533	320939	353881	268084	0			9903.41	10906.2	11778.7	14952.3	15032.5	26435.6	21395.9	23592.1	17872.2	0						15	248801	223658	129160	77230.2	2.6939e-286	118382	149627	0	0	0				16586.7	14910.5	8610.66	5148.68	1.79593e-287	7892.16
		19	648085	844239	680130	787786	621922	556572	436811	434881	410715	0			34109.8	44433.6	35796.3	41462.4	32732.8	29293.3	22990	22888.4	21616.6	0						19	953320	944988	639613	469786	415782	352494	371867	0	0	0				50174.7	49736.2	33663.8	24725.6	21883.3	18552.3
		20	407507	485417	411527	275673	340162	343285	335694	345389	326723	0			20375.3	24270.9	20576.3	13783.6	17008.1	17164.2	16784.7	17269.5	16336.1	0						20	526724	402964	415530	543919	684184	472337	420260	0	0	0				26336.2	20148.2	20776.5	27195.9	34209.2	23616.9
		21	58157.5	36705.7	98874.6	182132	163983	323960	254041	276160	206835	0			2769.4	1747.89	4708.32	8672.93	7808.71	15426.7	12097.2	13150.5	9849.27	0						21	175903	134137	77660.2	63312.3	0	142326	250181	0	0	0				8376.36	6387.49	3698.1	3014.87	0	6777.41
		25	645570	813752	625294	737551	525691	456291	358723	346822	312703	0			25822.8	32550.1	25011.8	29502.1	21027.7	18251.6	14348.9	13872.9	12508.1	0						25	1.02342e+06	897164	563433	408827	323104	272565	208837	0	0	0				40936.8	35886.6	22537.3	16353.1	12924.2	10902.6
		26	288425	338082	375437	275096	283578	320725	294299	302025	296772	0			11093.3	13003.1	14439.9	10580.6	10906.9	12335.6	11319.2	11616.4	11414.3	0						26	436139	380606	316035	388214	496140	325516	286195	0	0	0				16774.6	14638.7	12155.2	14931.3	19082.3	12519.9
		27	129035	153473	72753.4	135001	188653	285193	204334	234039	163985	0			4779.09	5684.17	2694.57	5000.05	6987.14	10562.7	7567.92	8668.11	6073.51	0						27	96690.1	114926	106728	120564	0	149248	140885	0	0	0				3581.11	4256.5	3952.9	4465.34	0	5527.72
		31	613319	669190	584572	642089	441375	392123	317533	296288	262030	0			19784.5	21586.8	18857.2	20712.6	14237.9	12649.1	10243	9557.68	8452.57	0						31	908866	783954	449592	360008	280463	270145	0	0	0	0				29318.3	25288.8	14503	11613.2	9047.19	8714.36
		32	60685.8	408917	339023	312830	281303	288590	260110	264896	227580	0			1896.43	12778.7	10594.5	9775.95	8790.73	9018.45	8128.45	8278.01	7111.89	0						32	359992	383900	293615	344308	442313	0	0	0	0	0				11249.7	11996.9	9175.48	10759.6	13822.3	0
		33	316989	57687.4	23706.2	64856.2	106698	205086	172277	171667	0	0			9605.73	1748.1	718.369	1965.34	3233.28	6214.72	5220.51	5202.04	0	0						33	121190	55627.4	68519.5	85538.3	0	0	0	0	0	0				3672.43	1685.68	2076.35	2592.07	0	0
		37	507654	641353	534973	414283	403351	330066	257136	259187	0	0			13720.4	17333.9	14458.7	11196.8	10901.4	8920.71	6949.61	7005.05	0	0						37	853726	716129	397335	313963	230792	0	0	0	0	0				23073.7	19354.8	10738.8	8485.49	6237.63	0
		38	179361	371831	113174	217417	219148	226905	238215	230046	0	0			4720.03	9785.03	2978.26	5721.51	5767.06	5971.19	6268.82	6053.83	0	0						38	437268	349935	227720	273091	0	0	0	0	0	0				11507.1	9208.81	5992.64	7186.6	0	0
		39	102308	7747.18	192321	80196.4	65870.6	115090	115949	150211	0	0			2623.29	198.646	4931.32	2056.32	1688.99	2951.02	2973.05	3851.55	0	0						39	1.97087e-08	45572.1	67356	61039.9	0	0	0	0	0	0				5.0535e-10	1168.52	1727.08	1565.13	0	0
		43	483511	545111	488962	471391	354358	296084	237987	223439	0	0			11244.4	12677	11371.2	10962.6	8240.89	6885.67	5534.59	5196.25	0	0						43	685141	521383	302079	257337	0	0	0	0	0	0				15933.5	12125.2	7025.09	5984.57	0	0
		44	301042	228979	251112	220508	228378	239621	205176	192897	0	0			6841.86	5204.06	5707.1	5011.54	5190.4	5445.92	4663.1	4384.01	0	0						44	286388	310380	17023.6	247792	0	0	0	0	0	0				6508.81	7054.09	386.901	5631.63	0	0
		45	8846.04	7203.69	155829	89022.7	35253	66466.5	89751.9	98816.4	0	0			196.579	160.082	3462.87	1978.28	783.399	1477.03	1994.49	2195.92	0	0						45	0.0326909	82401.9	229469	35252.6	0	0	0	0	0	0				0.000726464	1831.15	5099.32	783.392	0	0
		49	408324	590246	257734	284059	297099	280508	206266	0	0	0			8333.15	12045.8	5259.87	5797.12	6063.24	5724.65	4209.5	0	0	0						49	725657	366034	271898	205603	0	0	0	0	0	0				14809.3	7470.08	5548.93	4195.97	0	0
		50	265833	273915	265190	142354	194892	216053	179542	0	0	0			5316.65	5478.29	5303.8	2847.07	3897.84	4321.05	3590.84	0	0	0						50	0.000109876	139292	5635.05	13669.2	0	0	0	0	0	0				2.19753e-06	2785.83	112.701	273.383	0	0
		51	30471.2	58489.4	47059.6	100993	6689.78	7892.24	0	0	0	0			597.475	1146.85	922.738	1980.25	131.172	154.75	0	0	0	0						51	314400	208317	212212	239093	0	0	0	0	0	0				6164.7	4084.65	4161.02	4688.09	0	0
		55	222789	369040	284406	212098	281373	234702	0	0	0	0			4050.72	6709.82	5171.03	3856.32	5115.88	4267.3	0	0	0	0						55	492303	374579	152838	159046	0	0	0	0	0	0				8950.97	6810.52	2778.87	2891.74	0	0
		56	136262	177598	136923	296153	132554	97893.2	0	0	0	0			2433.25	3171.38	2445.05	5288.46	2367.04	1748.09	0	0	0	0						56	325055	228040	335825	348572	0	0	0	0	0	0				5804.56	4072.13	5996.88	6224.5	0	0
		57	23825.9	154.94	33641	48647.8	19698	136203	0	0	0	0			417.998	2.71825	590.193	853.47	345.578	2389.53	0	0	0	0						57	259116	187486	168618	244934	0	0	0	0	0	0				4545.9	3289.23	2958.22	4297.09	0	0
		61	316974	328156	321619	195321	0	0	0	0	0	0			5196.3	5379.61	5272.44	3201.98	0	0	0	0	0	0						61	395270	318438	192642	198608	0	0	0	0	0	0				6479.84	5220.3	3158.06	3255.87	0	0
		62	221788	74307	45011.4	146414	0	0	0	0	0	0			3577.23	1198.5	725.99	2361.52	0	0	0	0	0	0
		63	179211	66577.9	106518	27799	0	0	0	0	0	0			2844.61	1056.79	1690.77	441.255	0	0	0	0	0	0
		67	227554	305437	283443	95372	0	0	0	0	0	0			3396.33	4558.76	4230.49	1423.46	0	0	0	0	0	0
		68	230766	182699	194023	9690.86	0	0	0	0	0	0			3393.62	2686.76	2853.28	142.513	0	0	0	0	0	0
		69	123532	64457.2	2151.71	21379.7	0	0	0	0	0	0			1790.32	934.163	31.1842	309.85	0	0	0	0	0	0
		73	106216	168585	200640	146384	0	0	0	0	0	0			1455.01	2309.38	2748.49	2005.26	0	0	0	0	0	0
		74	94350.3	97776.6	29337.1	463748	0	0	0	0	0	0			1275	1321.31	396.448	6266.87	0	0	0	0	0	0
		75	193368	218408	435799	0	0	0	0	0	0	0			2578.24	2912.11	5810.65	0	0	0	0	0	0	0
		79	387861	452868	560291	0	0	0	0	0	0	0			4909.63	5732.5	7092.3	0	0	0	0	0	0	0
Correct for the LC = (norm radiact. Factor# * Global LC)/LC of the lane
		LC	2.84186e+06	3.37992e+06	3.25008e+06	2.81407e+06	2.63712e+06	3.19118e+06	3.17554e+06	2.92223e+06	2.79092e+06	2.94435e+06			LC	3.29328e+06	3.26248e+06	2.74379e+06	2.96123e+06	4338242	3.14064e+06	3.16558e+06	2.55704e+06	2.36048e+06	3.2953e+06			LC	233598	120365	111297	297959	394088	140229	167376	113246	258261	211065			LC	130701	296410	208512	141082	275199	152644	338616	221098
		Global LC	2.84186e+06												Global LC	3.26248e+06												Global LC	63101.3												Global LC	130701
			Rxn 1 normalized													Rxn 2 normalized													Rxn 3 normalized													Rxn 4 normalized
			0	1	10	20	40	60	80	100	200	2000				0	1	10	20	40	60	80	100	200	2000				0	1	10	20	40	60	80	100	200	2000				0	1	10	20	40	60	80	100
			1.5162e+06	1.88828e+06	1.85167e+06	1742703	1.5648e+06	1.50242e+06	1.15187e+06	1008260	1.37706e+06	1.46124e+06				946230	1.11231e+06	1.08927e+06	714872	677669	698163	826395	301024	600852	1.75542e+06				63101.3	48119.3	62101.6	51687.6	69172.6	39248.9	34653	38357.7	44900.5	97498.8				61333	63563.2	49260.9	34183.3	82740.5	34232.5	63971.2	46646.8
			361575	412903	381129	342396	336943	405374	381089	346063	356159	365921				324977	280942	340452	382723	640258	488616	528155	191858	374849	331971				20931.4	24615.9	32973.6	65193.2	98094.7	58114.6	57527.7	55451.4	66606.2	9221.57				34049.3	44716.4	32805.2	36723.3	113298	59752.3	89405.9	70554.4
			115637	110522	127034	189969	129142	201917	187021	184341	194419	256435				152036	133814	103523	64047.4	0	60533.1	79141.2	93059.5	64884.1	72651.4				14749	13037.1	15851.8	18913.5	14373	7935.65	6661.7	2292.73	11174	4907.36				18375.6	23290.3	14528.5	9413.84	24869.2	7932.26	12503.2	6814.07
			118701	124074	110013	123229	115002	98134.9	90732.7	83619.9	100254	74475.2				201630	256989	184941	257044	602249	251837	186823	68742.4	94515.8	0				11682.4	7817.38	8640.71	8114.04	8349.37	4887.47	3829.94	3468.7	5019.44	1664.57				9193.84	10272.9	8715.85	4585.77	9797.77	3930.33	6354.45	3652.95
			199259	252521	282807	146140	197587	287980	197327	175928	178957	138492				84574.2	70504.7	77053	95567.3	127550	103102	101339	47389.6	48352.8	0				5175.12	3724.76	5122.83	14202.9	20666.6	7915.88	8822.35	6592.92	11474.7	1070.26				5392.95	6779.64	6576.52	6099.69	21131.2	7825.99	13784.2	7262.68
			11911.3	2240.74	502.128	104663	7989.98	37764.3	28510	37453.5	30542.5	33112.5				33518.8	31295.8	18618.3	12769.6	12664.6	16943.9	18309.2	0	0	0				4917.96	1769.44	1308.73	3175.98	627.301	1012.39	928.18	428.689	1628.74	804.286				2318.03	4805.32	3671.62	1557.24	2844.79	1284.75	1919.01	1356.63
			59337.9	71038.1	57993.2	62618.9	58506.7	54485.9	41054.9	38220.1	42321.1	36812				74922	81243.9	56286.2	40709.7	35973.6	32157.2	35259.9	0	0	0				6880.9	4075.58	3288.19	4953.86	5131.42	2268.23	1967.73	1765.63	2503.51	776.607				5174.11	6799.31	5347.83	2891.84	5719.12	2011.79	2651.81	1507.23
			32838.7	38175.9	40645.9	36635.2	30469.4	31673.7	30150.7	29737.8	29172	0				41711.7	30857	34101.4	48999	92426.8	46157.1	41087.6	0	0	0				2526.1	1541.28	3435.42	8460.28	12529.2	4707.33	4445.31	2721.87	6251.23	0				2580.13	3112.31	4281.79	4223.84	11019.6	4112.65	6331.6	2756.94
			9903.41	10906.2	11778.7	14952.3	15032.5	26435.6	21395.9	23592.1	17872.2	0				16586.7	14910.5	8610.66	5148.68	1.79593e-287	7892.16	9975.13	0	0	0				1702.51	904.517	1114.07	980.959	0	62.9072	691.838	648.794	377.843	0				1270.61	2891.7	1813.38	452.317	657.565	362.635	536.624	638.951
			34109.8	44433.6	35796.3	41462.4	32732.8	29293.3	22990	22888.4	21616.6	0				50174.7	49736.2	33663.8	24725.6	21883.3	18552.3	19571.9	0	0	0				5334.64	3000.07	2320.91	3740.45	3077.82	1225.29	812.13	892.433	1344.01	0				3551.89	5638.85	4341.49	2093.29	3547.17	1117.81	1319.92	751.91
			20375.3	24270.9	20576.3	13783.6	17008.1	17164.2	16784.7	17269.5	16336.1	0				26336.2	20148.2	20776.5	27195.9	34209.2	23616.9	21013	0	0	0				2673.96	1152.64	1367.85	6025.06	8872.93	2656.82	2482.06	1187.04	3179.75	0				1633.77	2493.1	3271.86	2856.27	5447.77	2191.35	2971.98	1226.83
			2769.4	1747.89	4708.32	8672.93	7808.71	15426.7	12097.2	13150.5	9849.27	0				8376.36	6387.49	3698.1	3014.87	0	6777.41	11913.4	0	0	0				974.551	522.592	1068.98	226.205	1.61944e-13	1.17118	76.1591	342.837	288.715	0				712.078	2066.77	1220.46	71.1584	629.342	167.263	342.751	471.038
			25822.8	32550.1	25011.8	29502.1	21027.7	18251.6	14348.9	13872.9	12508.1	0				40936.8	35886.6	22537.3	16353.1	12924.2	10902.6	8353.47	0	0	0				4120.62	2774.69	2167.39	3212.81	2055.31	823.758	839.714	641	993.701	0				3247	5652.27	4282.46	1829.36	2592.08	803.991	805.085	469.224
			11093.3	13003.1	14439.9	10580.6	10906.9	12335.6	11319.2	11616.4	11414.3	0				16774.6	14638.7	12155.2	14931.3	19082.3	12519.9	11007.5	0	0	0				1884.2	914.603	581.264	4059.24	3419.5	1565.6	1477.41	682.304	1798.97	0				1027.17	2171.77	2262.26	1819.1	3560.59	1493.86	1522.83	632.234
			4779.09	5684.17	2694.57	5000.05	6987.14	10562.7	7567.92	8668.11	6073.51	0				3581.11	4256.5	3952.9	4465.34	0	5527.72	5217.95	0	0	0				543.871	249.237	774.723	28.7599	889.936	42.2314	113.369	212.288	182.351	0				460.805	1534.02	1019.32	103.16	9.11118	1.99276	148.643	266.791
			19784.5	21586.8	18857.2	20712.6	14237.9	12649.1	10243	9557.68	8452.57	0				29318.3	25288.8	14503	11613.2	9047.19	8714.36	0	0	0	0				2402.57	2204.97	1830.1	2350.3	1525.42	558.378	485.369	467.69	565.487	0				2544.83	4484.6	3466.73	1220.43	1471.69	468.462	493.816	349.849
			1896.43	12778.7	10594.5	9775.95	8790.73	9018.45	8128.45	8278.01	7111.89	0				11249.7	11996.9	9175.48	10759.6	13822.3	0	0	0	0	0				1053.57	635.582	987.31	2066.88	1909.19	754.436	828.313	377.085	761.366	0				911.103	1814.01	1724.01	1120.95	1533.35	644.58	704.625	384.264
			9605.73	1748.1	718.369	1965.34	3233.28	6214.72	5220.51	5202.04	0	0				3672.43	1685.68	2076.35	2592.07	0	0	0	0	0	0				359.711	378.263	52.4581	660.069	726.07	239.144	173.209	222.63	0	0				193.351	885.324	863.763	243.72	610.91	240.756	333.006	238.145
			13720.4	17333.9	14458.7	11196.8	10901.4	8920.71	6949.61	7005.05	0	0				23073.7	19354.8	10738.8	8485.49	6237.63	0	0	0	0	0				990.664	1682.08	1302.07	1669.3	995.248	425.197	336.453	300.264	0	0				2052.76	3815.52	2827.94	862.881	896.726	373.17	341.532	251.789
			4720.03	9785.03	2978.26	5721.51	5767.06	5971.19	6268.82	6053.83	0	0				11507.1	9208.81	5992.64	7186.6	0	0	0	0	0	0				596.996	5.01437	673.107	1736.52	1020.27	468.483	427.275	313.22	0	0				482.731	1400.77	1440.01	703.732	788.818	410.945	425.209	252.819
			2623.29	198.646	4931.32	2056.32	1688.99	2951.02	2973.05	3851.55	0	0				5.0535e-10	1168.52	1727.08	1565.13	0	0	0	0	0	0				297.426	660.116	0.570642	56.0731	398.545	139.876	176.695	52.5541	0	0				233.603	433.261	426.534	153.425	325.22	167.344	144.868	127.726
			11244.4	12677	11371.2	10962.6	8240.89	6885.67	5534.59	5196.25	0	0				15933.5	12125.2	7025.09	5984.57	0	0	0	0	0	0				473.406	1332.92	952.992	1219.75	563.362	310.496	248.201	277.84	0	0				1627.84	3054.22	2041.99	657.203	583.238	232.838	221.223	218.71
			6841.86	5204.06	5707.1	5011.54	5190.4	5445.92	4663.1	4384.01	0	0				6508.81	7054.09	386.901	5631.63	0	0	0	0	0	0				404.248	556.963	607.683	953.512	757.015	301.19	284.89	236.08	0	0				510.902	1177.56	1012.76	408.829	511.404	285.372	245.726	199.85
			196.579	160.082	3462.87	1978.28	783.399	1477.03	1994.49	2195.92	0	0				0.000726464	1831.15	5099.32	783.392	0	0	0	0	0	0				257.293	8.69585	5.10753	88.6516	113.818	105.088	185.684	160.647	0	0				119.522	128.963	259.756	185.514	181.338	123	109.731	102.293
			8333.15	12045.8	5259.87	5797.12	6063.24	5724.65	4209.5	0	0	0				14809.3	7470.08	5548.93	4195.97	0	0	0	0	0	0				282.805	1170.12	704.832	805.077	382.259	222.071	182.587	0	0	0				1144.94	2344.52	1649.88	443.858	390.996	197.086	162.219	0
			5316.65	5478.29	5303.8	2847.07	3897.84	4321.05	3590.84	0	0	0				2.19753e-06	2785.83	112.701	273.383	0	0	0	0	0	0				258.076	443.815	290.102	570.274	232.368	135.899	194.675	0	0	0				466.827	926.984	604.23	209.361	268.455	172.095	164.552	0
			597.475	1146.85	922.738	1980.25	131.172	154.75	0	0	0	0				6164.7	4084.65	4161.02	4688.09	0	0	0	0	0	0				172.539	0.906474	27.3809	45.0843	175.398	148.149	174.916	0	0	0				40.3659	26.9334	257.657	184.899	157.2	92.0332	119.135	0
			4050.72	6709.82	5171.03	3856.32	5115.88	4267.3	0	0	0	0				8950.97	6810.52	2778.87	2891.74	0	0	0	0	0	0				228.251	777.739	440.237	537.12	325.924	172.991	0	0	0	0				817.504	1626.01	1075.37	321.839	265.882	178.256	0	0
			2433.25	3171.38	2445.05	5288.46	2367.04	1748.09	0	0	0	0				5804.56	4072.13	5996.88	6224.5	0	0	0	0	0	0				205.95	314.643	325.587	362.218	161.051	132.221	0	0	0	0				331.296	312.164	513.561	204.925	199.094	167.978	0	0
			417.998	2.71825	590.193	853.47	345.578	2389.53	0	0	0	0				4545.9	3289.23	2958.22	4297.09	0	0	0	0	0	0				170.571	8.94421	0.6729	51.0957	161.526	148.122	0	0	0	0				10.4745	308.246	37.0274	44.6217	64.7689	52.4826	0	0
			5196.3	5379.61	5272.44	3201.98	0	0	0	0	0	0				6479.84	5220.3	3158.06	3255.87	0	0	0	0	0	0				206.383	495.194	366.57	319.197	0	0	0	0	0	0				513.859	997.601	633.378	225.34	0	0	0	0
			3577.23	1198.5	725.99	2361.52	0	0	0	0	0	0																	193.58	237.102	207.832	281.805	0	0	0	0	0	0				231.349	440.187	331.743	159.911	0	0	0	0
			2844.61	1056.79	1690.77	441.255	0	0	0	0	0	0																	94.0267	4.21413	31.7392	8.64443	0	0	0	0	0	0				84.1778	-11.1863	717.254	95.3007	0	0	0	0
			3396.33	4558.76	4230.49	1423.46	0	0	0	0	0	0																	195.847	302.896	128.749	186.156	0	0	0	0	0	0				329.249	566.788	380.473	24.5875	0	0	0	0
			3393.62	2686.76	2853.28	142.513	0	0	0	0	0	0																	7.90881	164.837	160.486	184.837	0	0	0	0	0	0				18.8224	436.517	331.287	239.118	0	0	0	0
			1790.32	934.163	31.1842	309.85	0	0	0	0	0	0																	274.287	150.209	74.4073	0	0	0	0	0	0	0				250.32	-8.35554	-531.56	29.2157	0	0	0	0
			1455.01	2309.38	2748.49	2005.26	0	0	0	0	0	0																	309.558	201.114	218.432	0	0	0	0	0	0	0				339.617	282.344	265.886	210.718	0	0	0	0
			1275	1321.31	396.448	6266.87	0	0	0	0	0	0																														1275	1321.31	396.448	6266.87	0	0	0	0
			2578.24	2912.11	5810.65	0	0	0	0	0	0	0																														2578.24	2912.11	5810.65	0	0	0	0	0
			4909.63	5732.5	7092.3	0	0	0	0	0	0	0																														4909.63	5732.5	7092.3	0	0	0	0	0
	big black bands interference
			Rxn 1 normalized for LC													Rxn 2 normalized for LC													Rxn 3 normalized for LC													Rxn 4 normalized for LC
			0	1	10	20	40	60	80	100	200	2000				0	1	10	20	40	60	80	100	200	2000				0	1	10	20	40	60	80	100	200	2000				0	1	10	20	40	60	80	100
		1													1	937380	1.11231e+06	1.29518e+06	787598	509627	725248	851690	384071	830454	1.73794e+06			1													1
		2	361575	347172	333258	345777	363103	361000	341045	336545	362660	353184			2	321938	280942	404811	421658	481492	507572	544322	244789	518089	328665			2	20931.4	47773.2	69207.4	51110.9	58146.2	96809.4	80288.3	114382	60245.4	10206			2	34049.3	19717.6	20563.2	34021.3	53809	51162.9	34509.5	41708
		3	115637	92928	111078	191845	139169	179814	167369	179271	197967	247509			3	150614	133814	123093	70563	0	62881.5	81563.7	118733	89678	71928			3	14749	25301.7	33270.8	14828	8519.7	13219.5	9297.37	4729.33	10106.9	5431.25			3	18375.6	10269.8	9106.88	8721.21	11811.2	6791.99	4826.06	4028.11
		4	118701	104323	96195.4	124446	123931	87392.5	81198.7	81320.1	102084	71882.8			4	199744	256989	219902	283194	452908	261607	192542	87707.1	130633	0			4	11682.4	15171.6	18135.7	6361.34	4949.13	8141.71	5345.24	7155.07	4540.09	1842.27			4	9193.84	4529.8	5463.34	4248.37	4653.29	3365.34	2452.74	2159.43
		5													5													5	5175.12	7228.81	10752.2	11134.9	12250.2	13186.6	12312.9	13599.5	10378.9	1184.51			5
		6	11911.3	1884.03	439.059	105697	8610.31	33630.4	25514.2	36423.4	31100	31959.9			6	33205.3	31295.8	22137.9	14068.7	9524.17	17601.2	18869.6	0	0	0			6	4917.96	3434.04	2746.87	2489.94	371.836	1686.47	1295.41	884.279	1473.19	890.147			6	2318.03	2118.9	2301.47	1442.66	1351.09	1100.07	740.711	801.966
		7	59337.9	59729.4	50709.1	63237.4	63049	48521.6	36741	37169	43093.6	35530.6			7	74221.3	81243.9	66926.6	44851.2	27053.2	33404.8	36339.2	0	0	0			7	6880.9	7909.68	6901.48	3883.78	3041.68	3778.49	2746.25	3642.04	2264.42	859.513			7	5174.11	2998.15	3352.17	2679.08	2716.21	1722.6	1023.56	890.997
		8	32838.7	32098.6	35540.7	36997	32834.9	28206.5	26982.6	28919.9	29704.5	0			8	41321.6	30857	40547.9	53983.8	69507.6	47947.8	42345.2	0	0	0			8	2526.1	2991.23	7210.51	6632.79	7426.73	7841.64	6204.08	5614.54	5654.24	0			8	2580.13	1372.37	2683.95	3913.06	5233.6	3521.45	2443.91	1629.75
		9	9903.41	9170.04	10299.3	15100	16199.6	23541.8	19147.7	22943.2	18198.4	0			9	16431.6	14910.5	10238.4	5672.47	1.35059e-287	8198.34	10280.5	0	0	0			9	1702.51	1755.44	2338.29	769.063	0	104.793	965.56	1338.3	341.759	0			9	1270.61	1275.09	1136.68	419.038	312.3	310.505	207.13	377.714
		10	34109.8	37360.1	31300.2	41871.9	35274	26086.7	20574.3	22258.9	22011.1	0			10	49705.5	49736.2	40027.7	27240.9	16456.8	19272	20171	0	0	0			10	5334.64	5822.39	4871.3	2932.48	1824.39	2041.12	1133.45	1840.87	1215.66	0			10	3551.89	2486.44	2721.37	1939.27	1684.67	957.124	509.472	444.489
		11	20375.3	20407.1	17991.9	13919.8	18328.6	15285.4	15021	16794.5	16634.3	0			11	26089.9	20148.2	24704.1	29962.6	25726.3	24533.1	21656.2	0	0	0			11	2673.96	2236.98	2870.94	4723.6	5259.48	4425.83	3464.08	2448.57	2876.09	0			11	1633.77	1099.33	2050.89	2646.11	2587.33	1876.34	1147.14	725.238
		12	2769.4	1469.64	4116.94	8758.59	8414.96	13738	10826.1	12788.8	10029	0			12	8298.01	6387.49	4397.19	3321.58	0	7040.33	12278	0	0	0			12	974.551	1014.22	2243.65	177.343	9.59934e-14	1.951	106.291	707.188	261.143	0			12	712.078	911.341	765.019	65.9229	298.896	143.218	132.298	278.452
		13	25822.8	27368.4	21870.2	29793.4	22660.2	16253.7	12841.2	13491.3	12736.4	0			13	40553.9	35886.6	26797.8	18016.7	9719.33	11325.6	8609.17	0	0	0			13	4120.62	5384.97	4549.07	2518.81	1218.29	1372.24	1171.94	1322.22	898.804	0			13	3247	2492.36	2684.37	1694.76	1231.06	688.416	310.752	277.38
		14	11093.3	10933.1	12626.2	10685.1	11753.6	10985.3	10129.8	11296.9	11622.6	0			14	16617.7	14638.7	14453	16450.3	14350.4	13005.6	11344.5	0	0	0			14	1884.2	1775.01	1220	3182.41	2026.93	2608.04	2061.95	1407.42	1627.17	0			14	1027.17	957.639	1418.05	1685.26	1691.04	1279.12	587.792	373.743
		15	4779.09	4779.3	2356.13	5049.43	7529.6	9406.47	6772.7	8429.71	6184.36	0			15	3547.62	4256.5	4700.15	4919.61	0	5742.17	5377.67	0	0	0			15	543.871	483.706	1626.05	22.5475	527.514	70.3505	158.222	437.896	164.937	0			15	460.805	676.426	638.938	95.5697	4.32721	1.7063	57.3743	157.712
		16	19784.5	18150.3	16488.6	20917.1	15343.3	11264.5	9166.69	9294.81	8606.84	0			16	29044.1	25288.8	17244.6	12794.6	6803.74	9052.43	0	0	0	0			16	2402.57	4279.29	3841.14	1842.61	904.201	930.166	677.404	964.729	511.484	0			16	2544.83	1977.48	2173.04	1130.63	698.955	401.12	190.607	206.812
		17	1896.43	10744.4	9263.78	9872.49	9473.22	8031.24	7274.33	8050.34	7241.69	0			17	11144.5	11996.9	10910	11854.2	10394.7	0	0	0	0	0			17	1053.57	1233.5	2072.24	1620.42	1131.68	1256.77	1156.03	777.832	688.656	0			17	911.103	799.887	1080.66	1038.48	728.24	551.921	271.976	227.157
		18	9605.73	1469.82	628.14	1984.75	3484.3	5534.43	4671.95	5058.96	0	0			18	3638.08	1685.68	2468.86	2855.76	0	0	0	0	0	0			18	359.711	734.112	110.103	517.488	430.382	398.374	241.738	459.23	0	0			18	193.351	390.383	541.431	225.789	290.142	206.147	128.536	140.779
		19	13720.4	14574.5	12642.7	11307.4	11747.7	7944.2	6219.37	6812.39	0	0			19	22857.9	19354.8	12768.8	9348.73	4690.87	0	0	0	0	0			19	990.664	3264.49	2732.89	1308.72	589.939	708.307	469.569	619.369	0	0			19	2052.76	1682.45	1772.63	799.394	425.886	319.527	131.827	148.844
		20	4720.03	8227.34	2604.19	5778.01	6214.81	5317.56	5610.11	5887.33	0	0			20	11399.4	9208.81	7125.49	7917.71	0	0	0	0	0	0			20	596.996	9.73162	1412.77	1361.42	604.768	780.415	596.324	646.095	0	0			20	482.731	617.67	902.637	651.954	374.636	351.872	164.125	149.453
		21	2623.29	167.023	4311.93	2076.63	1820.12	2627.98	2660.65	3745.62	0	0			21	5.00624e-10	1168.52	2053.56	1724.35	0	0	0	0	0	0			21	297.426	1281.12	1.19771	43.9608	236.24	233.01	246.604	108.406	0	0			21	233.603	191.046	267.363	142.137	154.458	143.288	55.9172	75.5049
		22	11244.4	10658.9	9942.95	11070.9	8880.7	6131.93	4953.03	5053.34	0	0			22	15784.5	12125.2	8353.11	6593.39	0	0	0	0	0	0			22	473.406	2586.86	2000.21	956.272	333.936	517.236	346.401	573.114	0	0			22	1627.84	1346.76	1279.98	608.849	276.999	199.368	85.3892	129.29
		23	6841.86	4375.62	4990.27	5061.04	5593.38	4849.79	4173.11	4263.44	0	0			23	6447.94	7054.09	460.04	6204.54	0	0	0	0	0	0			23	404.248	1080.92	1275.45	747.546	448.725	501.732	397.605	486.974	0	0			23	510.902	519.243	634.826	378.749	242.883	244.35	94.8471	118.141
		24	196.579	134.598	3027.93	1997.82	844.221	1315.35	1784.91	2135.53	0	0			24	0.00071967	1831.15	6063.3	863.087	0	0	0	0	0	0			24	257.293	16.8765	10.7201	69.5021	67.4665	175.059	259.15	331.375	0	0			24	119.522	56.866	162.823	171.865	86.1235	105.318	42.3548	60.4702
		25	8333.15	10128.2	4599.22	5854.37	6533.97	5098.01	3767.18	0	0	0			25	14670.8	7470.08	6597.9	4622.83	0	0	0	0	0	0			25	282.805	2270.9	1479.35	631.173	226.586	369.933	254.826	0	0	0			25	1144.94	1033.82	1034.19	411.201	185.697	168.754	62.6146	0
		26	5316.65	4606.19	4637.63	2875.19	4200.46	3848.05	3213.53	0	0	0			26	2.17697e-06	2785.83	134.006	301.195	0	0	0	0	0	0			26	258.076	861.333	608.886	447.09	137.737	226.386	271.697	0	0	0			26	466.827	408.752	378.748	193.957	127.498	147.356	63.5148	0
		27	597.475	964.282	806.839	1999.81	141.356	137.81	0	0	0	0			27	6107.04	0	4947.62	5165.02	0	0	0	0	0	0			27	172.539	1.75924	57.469	35.3457	103.968	246.791	244.121	0	0	0			27	40.3659	11.8763	161.507	171.295	74.6597	78.8033	45.9845	0
		28	4050.72	5641.67	4521.53	3894.41	5513.06	3800.18	0	0	0	0			28	8867.25	6810.52	3304.19	3185.92	0	0	0	0	0	0			28	228.251	1509.4	924.002	421.098	193.193	288.174	0	0	0	0			28	817.504	716.988	674.074	298.16	126.276	152.631	0	0
		29	2433.25	2666.53	2137.95	5340.68	2550.81	1556.74	0	0	0	0			29	5750.27	4072.13	7130.53	6857.73	0	0	0	0	0	0			29	205.95	610.642	683.365	283.976	95.464	220.259	0	0	0	0			29	331.296	137.648	321.915	189.847	94.5563	143.831	0	0
		30	417.998	2.28553	516.063	861.899	372.408	2127.96	0	0	0	0			30	4503.38	3289.23	3517.44	4734.24	0	0	0	0	0	0			30	170.571	17.3585	1.41233	40.0586	95.7452	246.746	0	0	0	0			30	10.4745	135.921	23.2098	41.3387	30.7609	44.9382	0	0
		31	5196.3	4523.22	4610.21	3233.61	0	0	0	0	0	0			31	6419.24	5220.3	3755.06	3587.09	0	0	0	0	0	0			31	206.383	961.046	769.383	250.248	0	0	0	0	0	0			31	513.859	439.891	397.019	208.761	0	0	0	0
		32	3577.23	1007.71	634.804	2384.84	0	0	0	0	0	0																32	193.58	460.155	436.213	220.933	0	0	0	0	0	0			32	231.349	194.1	207.946	148.145	0	0	0	0
		33	2844.61	888.559	1478.4	445.612	0	0	0	0	0	0																33	94.0267	8.17857	66.6165	6.77716	0	0	0	0	0	0			33	84.1778	-4.93258	449.595	88.2889	0	0	0	0
		34	3396.33	3833.04	3699.13	1437.52	0	0	0	0	0	0																34	195.847	587.845	270.229	145.945	0	0	0	0	0	0			34	329.249	249.925	238.491	22.7784	0	0	0	0
		35	3393.62	2259.05	2494.9	143.92	0	0	0	0	0	0																35	7.90881	319.906	336.84	144.91	0	0	0	0	0	0			35	18.8224	192.482	207.66	221.524	0	0	0	0
		36	1790.32	785.452	27.2674	312.91	0	0	0	0	0	0																36	274.287	291.518	156.171	0	0	0	0	0	0	0			36	250.32	-3.68437	-333.197	27.0661	0	0	0	0
		37	1455.01	1941.75	2403.27	2025.07	0	0	0	0	0	0																37	309.558	390.311	458.461	0	0	0	0	0	0	0			37	339.617	124.499	166.665	195.214	0	0	0	0
		38	1275	1110.96	346.653	6328.76	0	0	0	0	0	0																													38	1275	582.628	248.505	5805.78	0	0	0	0
		39	2578.24	2448.53	5080.81	0	0	0	0	0	0	0																													39	2578.24	1284.09	3642.28	0	0	0	0	0
		40	4909.63	4819.94	6201.48	0	0	0	0	0	0	0																													40	4909.63	2527.74	4445.65	0	0	0	0	0
	SUM starting on G#10		221148	218448	198358	217283	186675	161341	129660	135362	95066.3	0				291447	250416	211914	188522	88142.3	89971.2	79436.6	0	0	0				24967.5	39494.5	37086.1	24652.7	16456.6	17618.9	13257.4	13131.3	8243.94	0				32651	24237.1	31358.3	21298.1	11415.1	8205.15	4082.53	3513.47
	Norm G inc.		1	0.987788	0.896946	0.98252	0.844116	0.729561	0.586303	0.612086	0.429876	0				1	0.859215	0.727112	0.646849	0.30243	0.308705	0.272559	0	0	0				1	1.58184	1.48537	0.98739	0.659123	0.705673	0.530986	0.525935	0.330187	0				1	0.742306	0.960407	0.652295	0.349609	0.251298	0.125035	0.107607
Summary
			AZT-TP
			[AZT-TP] ug	1	2	3	4	AVERAGE	s.d
			0	1	1	1	1	1	0
			1	0.987788	0.859215	1.58184	0.742306	1.04279	0.37309
			10	0.896946	0.727112	1.48537	0.960407	1.01746	0.327121
			20	0.98252	0.646849	0.98739	0.652295	0.817264	0.193657
			40	0.844116	0.30243	0.659123	0.349609	0.538819	0.257785
			60	0.729561	0.308705	0.705673	0.251298	0.498809	0.253929
			80	0.586303	0.272559	0.530986	0.125035	0.378721	0.217487
			100	0.612086	0	0.525935	0.107607	0.311407	0.302732
			200	0.429876	0	0.330187	0.126135	0.221549	0.194414
			2000	0	0	0	0	0	0
								Fitting parameters
								y = m1*m0/(m0+m2)+m3
									Value	Error
								m1	-1.0167	0.059644
								m2 (k' 1/2)	50.922	9.7939
								m3	0.97473	0.037271
								Chisq	0.021789	NA
								R\u2\n	0.97881	NA
[truncated: 46 more columns]

## Sheet: Fig.4 A, B
Telomerase -
U2OS	% viability (Trypan blue)							Wi-38	% viability (Trypan blue)
5-MeCIdR (uM)	REP 1	REP 2	REP 3	Average	s.d			5-MeCIdR (uM)	REP 1	REP 2	REP 3	Average	s.d
0	95.9849	93.8918	96.0526	95.3098	1.22848			0	90.2985	87.5	90.8333	89.5439	1.7902
10	94.8561	96.2264	95.7219	95.6015	0.693056			10	92.9412	96.0894	96.1111	95.0472	1.82392
100	94.835	93.3202	93.5849	93.9134	0.809046			100	89.1304	90.9091	97.1014	92.3803	4.18422
500	86.8852	87.7953	91.3621	88.6809	2.36619			500	93.8776	58.3333	91.4286	81.2132	19.8523
AZT (uM)	REP 1	REP 2	REP 3					AZT (uM)	REP 1	REP 2	REP 3
0	97.1014	92.246	95.5871	94.9782	2.48435			0	91.9355	69.2308	92.7835	84.6499	13.3601
10	85.614	91.3858	94.6919	90.5639	4.59442			10	92	95.3216	88.5714	91.9644	3.37525
100	71.6814	77.7778	66.4062	71.9551	5.6907			100	66.6667	72.2222	63.3333	67.4074	4.4905
500	32.2581	32.0513	41.0714	35.1269	5.14913			500	20	44.4444	50	38.1481	15.9603
Telomerase +
A549	% viability (Trypan blue)							HCT 116	% viability (Trypan blue)							MIA PaCa 2	% viability (Trypan blue)
5-MeCIdR (uM)	REP 1	REP 2	REP 3	Average	s.d			5-MeCIdR (uM)	REP 1	REP 2	REP 3	Average	s.d			5-MeCIdR (uM)	REP 1	REP 2	REP 3	Average	s.d
0	96.0199	96.875	95.057	95.984	0.909515			0	97.9769	99.0706	97.2167	98.0881	0.931954			0	91.4738	91.5123	94.9818	92.656	2.01432
10	91.8033	94.0972	97.8261	94.5755	3.03976			10	98.9011	98.4323	97.3948	98.2427	0.770834			10	89.2832	89.9693	91.7139	90.3221	1.25315
100	95.9707	93.75	90.9677	93.5628	2.50672			100	98.4848	98.5567	99.2063	98.7493	0.397444			100	87.6289	90.8322	90.6929	89.718	1.81055
500	92.5	92.1687	91.3208	91.9965	0.608189			500	92	96.8254	92.3077	93.711	2.70151			500	89.4198	90.4762	92.437	90.7777	1.53101
AZT (uM)	REP 1	REP 2	REP 3					AZT (uM)	REP 1	REP 2	REP 3					AZT (uM)	REP 1	REP 2	REP 3
0	95.5947	94.9416	98.5782	96.3715	1.93874			0	98.6159	97.9764	98.1322	98.2415	0.333482			0	90.8654	90.2311	92.9609	91.3525	1.4286
10	89.8477	93.4673	92.4883	91.9344	1.87229			10	98.1424	97.9769	97.6864	97.9352	0.230856			10	89.4965	87.8229	85.2865	87.5353	2.11972
100	91.9355	76.9231	85.7143	84.8576	7.54278			100	93.8053	84.7059	83.7209	87.4107	5.55974			100	79.8257	78.0034	81.6092	79.8127	1.80294
500	78.7879	90.4762	79.4118	82.8919	6.57555			500	53.3333	53.4884	76.1905	61.0041	13.1521			500	60.9865	69.7595	33.3333	54.6931	19.0111

## Sheet: S4_Fig. B
Rep 1	[dATP] + 0 uM 5-MeCITP (Rxn 1)											Rep 1	[dATP] + 400 uM 5-MeCITP (Rxn 2)												Rep 2	[dATP] + 0 uM 5-MeCITP (Rxn 3)											Rep 2	[dATP] + 400 uM 5-MeCITP (Rxn 4)
G Band #	0	0.2	0.4	0.8	1	4	10	100				G Band #	0	0.2	0.4	0.8	1	4	10	100					G Band #	0	0.2	0.4	0.8	1	4	10	100				G Band #	0	0.2	0.4	0.8	1	4	10	100
LC	303149	368048	322874	413732	372078	264263	398138	385688				LC	338952	545733	477690	405083	227741	404966	362149	378498					LC	1.07066e+06	1.09332e+06	1.16079e+06	936921	672612	519886	116358	742959				LC	711940	872836	322196	1.34654e+06	977604	620832	969685	552985
1	778425	739768	671729	744523	1.00449e+06	517574	726605	907823				1	738669	1238370	917240	936110	522154	898351	887310	1.10791e+06					1	735942	771722	593654	481265	441583	361136	312271	400245				1	502933	596254	383501	821588	641576	429747	551294	406127
2	2.01658e+06	1.35949e+06	1.08279e+06	1024045	1.88194e+06	290525	222643	141667				2	613969	743798	864702	828788	383421	391704	263671	153716					2	1.12983e+06	1.13502e+06	1.1312e+06	662311	371965	92231.1	31307.3	49450.5				2	443939	618395	181405	723720	399225	126497	95509.8	59355.5
3	290401	278275	266352	324487	272402	223628	294423	355900				3	898714	1.30669e+06	1.26343e+06	1.18379e+06	568946	574946	405899	334274					3	190621	196385	217653	167704	126759	101510	25971.1	100271				3	628730	809384	265375	1058442	614896	177624	175455	79621.3
4	300030	437330	472187	668578	585330	524351	812620	1.01055e+06				4	368766	903321	535178	603069	352215	825577	869470	1.14136e+06					4	338052	316563	358481	366337	324230	291480	155911	343289				4	249585	289619	165342	527096	437820	387040	596459	306030
5	612346	1.03391e+06	1.07797e+06	1.46481e+06	1.28802e+06	670746	641197	377284				5	71639.5	261910	407264	674036	366766	789199	667984	356351					5	350623	626218	815778	774717	561198	196511	60355.3	91647.2				5	60974.7	140218	78867.5	431581	357726	244212	177712	107421
6	40835.6	102051	126080	248730	114303	356687	574196	747576				6	59362.5	179098	251924	383741	217397	536598	577846	736685					6	51932.5	60291.7	76982.3	103362	101539	159194	22784.3	211022				6	46760.2	85900.8	52113.8	269264	246227	221980	343474	166422
7	60128.1	170820	221496	390681	267121	501549	881473	1.16708e+06				7	67866.5	138007	75188.7	144041	101432	535258	794129	1.31328e+06					7	109663	121631	154200	214889	229843	306327	141950	480428				7	44032.5	45095.4	60033.5	120430	150508	356009	718727	389945
8		258623	269948	420866	278387	199266	202096	121733				8		48488.7	36995	78159.2	47368.2	176896	173985	129692					8		136586	212948	246311	201384	70504.2	19130.6	51015.2				8		26397.6	27022	58766.8	66964.2	83417.9	85134.7	53719.9
9		53992.4	64840.9	120343	56120.5	124400	200618	212385				9		65176.8	54554.5	119374	72484.4	260895	251148	205361					9		34350.8	46535.6	63044.5	61441	62676	11383.7	85442.5				9		25729.8	25038.2	78150.8	95039	119190	109228	57543.1
10		91250.2	121234	236083	137529	304760	519706	593455				10		301950	36477.3	77096.6	47003.5	289261	446062	662086					10		66320	88673.5	137995	160952	195980	121231	290222				10		29862.8	40955.3	66683.5	82744.4	235801	411653	234385
11		131618	157819	306602	173376	181042	173799	84315.2				11		34953.6	15470.3	33362.7	22056.8	111014	116066	91658.7					11		69146	118646	181658	176001	63299.3	22315.2	42242.7				11		24971.3	24144.2	37130.7	40240.8	67118	66449.1	54752.1
12		26508	38551.4	80984.6	34829.2	100235	175774	184476				12		35593.8	19095.4	47204.1	32572.7	175137	183984	148686					12		20705.2	26114.1	41905.6	42692.8	52763.1	8171.96	78719.4				12		22229.5	22362.9	42394.1	54512.6	103083	93144.6	44313.6
13		56586.9	86060.4	193173	111468	341034	625441	700540				13		55685.3	18845	34277.6	28604.8	228066	383370	662205					13		43190.4	57027.3	112284	139468	219759	134178	355258				13		28962	37959.4	46479.3	56707.1	226984	425408	254979
14		68576.3	98812	230009	114507	176133	188339	98814.9				14		31083.7	12548.3	16517.2	13717.6	87267.3	92928.3	89413.4					14		37126.4	64766.4	126798	134821	67705.8	10675.1	44384.8				14		20984.5	22872	33161.7	31487.7	55625	67322.8	55203.1
15		16691	26093.9	61205.5	25392.3	110085	201356	218767				15		26052.2	11953.8	22646	15372.2	126668	154673	150738					15		18044.5	17876.5	28828.2	30649.9	57026.5	9671.61	89165.3				15		20309	17466.8	28913	32325.9	85848.8	89351.7	44632.3
16		35835.4	57463.7	148443	82957.3	309884	596567	704462				16		33928.6	13416.7	20212.1	18121.7	159352	304078	590008					16		31535.5	40377.4	84029.2	112267	216144	136968	374036				16		23775.7	27641	34753.4	37061.4	179017	393843	232869
17			75637.6	195553	85568.9	189544	204272	100246				17			11133.5	14676.9	12124	67195.1	79694.5	82184.8					17			45353.8	100370	121793	69475.3	552.766	49905.2				17			22821.6	28741.8	26299.4	47421.7	62515.1	56709.3
18			14475.2	40590.3	20695.5	100485	204489	237584				18			9991.33	14744.1	11048.2	92824.6	121090	131526					18			16335	19856.5	19754.6	53016.6	37979	98185.2				18			15339.1	23453.2	24689.9	66452.2	72077.4	37835.4
19			42520.4	118809	64479.8	327343	651616	787996				19			12505.4	14779.7	12380.3	110235	248785	560145					19			27724.8	66224.4	96316.7	231082	127445	437091				19			23274	30414.9	28057.4	151590	383652	226436
20			41237.8	114330	52578.3	125629	133943	71228.6				20			10927.4	12540.2	9554.54	46225.9	48449	65845.1					20			29649.1	65101.3	82625.5	52864.6	12556	41313.3				20			20165.7	24892.1	24067.4	37266	51507.7	49175
21					15746.5	64910.3	132653	148867				21					8511.1	62746.2	77038.8	78570.9					21					14432.1	35432.7	6196.65	72694.5				21					21002.5	47986.7	45241	27201.5
22					48241	254592	526732	609162				22					9887.9	79632.5	172667	400126					22					73616.5	189559	119593	353728				22					26545.5	114473	293551	183942
23					40545.4	106113	118243	61133.8				23					8471.19	39675	36602.1	54152.2					23					65394.5	42501.7	18759.1	44843.7				23					22492.7	29219.2	52456.8	43959.7
24					11569.8	45520.6	101960	122113				24					6709.85	43666.4	58934.7	57411					24					7659.58	30308.6	229.103	62592.9				24					19183.5	41851.8	33874.3	15714.6
25					37454.6	232603	483623	589683				25					8745.79	60466.2	127129	331276					25					60836.3	176837	123609	340817				25					21550.4	87783.1	256147	172837
26					31119.2	94869.7	107105	55430.3				26					7340.94	35448.8	26275.4	47972.5					26					50519.9	37931.9	6412.15	49967.8				26					20840.8	24408.6	38673	32328.9
27					11577.6	35032.5	89536.1	106886				27					6836.1	37587.8	42823.5	40619.8					27					8725.66	25282.7	15620.1	61859.4				27					18912.5	30704.4	24185.6	17251.3
28					30777.6	213758	474421	586003				28					7186.4	45725.9	97227.5	289153					28					50925.8	169909	125201	331503				28					19109.8	70576	217126	142950
29					27137.2	87456.9	92337.1	48544.8				29					6593.07	32269.6	20636.8	33490.6					29					43592.2	33932.1	17213	46566.5				29					19417.8	20973.8	34963.1	16521.6
30					9264.05	22656.2	76246.3	103533				30					5795.55	32139	32936.4	29384.1					30					4950.43	22194.2	2.15597e-05	54583				30					19151.7	29698.1	19918.5	28317.7
31					27250.9	197498	446913	545889				31					6244.01	38946.1	71838.3	240420					31					40772.2	159404	122462	327124				31					15582.1	52206.8	185870	130817
First normalized for the radiactivity factor = raw intensity number/radioactivity fractor (# of Gs incorporated)
			Rxn 1												Rxn 1 normalized																Rxn 2													Rxn 2 normalized
		Radioactivity factor	0	0.2	0.4	0.8	1	4	10	100					0	0.2	0.4	0.8	1	4	10	100								Radioactivity factor	0	0.2	0.4	0.8	1	4	10	100						0	0.2	0.4	0.8	1	4
		1	778425	739768	671729	744523	1.00449e+06	517574	726605	907823					778425	739768	671729	744523	1.00449e+06	517574	726605	907823								1	738669	1238370	917240	936110	522154	898351	887310	1.10791e+06						738669	1238370	917240	936110	522154	898351
		2	2.01658e+06	1.35949e+06	1.08279e+06	1024045	1.88194e+06	290525	222643	141667					1.00829e+06	679747	541394	512022	940968	145263	111321	70833.7								2	613969	743798	864702	828788	383421	391704	263671	153716						306984	371899	432351	414394	191710	195852
		3	290401	278275	266352	324487	272402	223628	294423	355900					96800.4	92758.2	88783.9	108162	90800.6	74542.6	98141.1	118633								3	898714	1.30669e+06	1.26343e+06	1.18379e+06	568946	574946	405899	334274						299571	435562	421144	394596	189649	191648
		7	300030	437330	472187	668578	585330	524351	812620	1.01055e+06					42861.4	62475.8	67455.3	95511.1	83618.6	74907.2	116089	144364								7	368766	903321	535178	603069	352215	825577	869470	1.14136e+06						52680.9	129046	76454	86152.7	50316.4	117940
		8	612346	1.03391e+06	1.07797e+06	1.46481e+06	1.28802e+06	670746	641197	377284					76543.3	129239	134746	183102	161003	83843.3	80149.6	47160.5								8	71639.5	261910	407264	674036	366766	789199	667984	356351						8954.94	32738.7	50907.9	84254.5	45845.8	98649.8
		9	40835.6	102051	126080	248730	114303	356687	574196	747576					4537.29	11339	14008.8	27636.7	12700.3	39631.8	63799.6	83064								9	59362.5	179098	251924	383741	217397	536598	577846	736685						6595.83	19899.8	27991.5	42637.9	24155.2	59622
		13	60128.1	170820	221496	390681	267121	501549	881473	1.16708e+06					4625.24	13140	17038.1	30052.4	20547.8	38580.7	67805.6	89775.5								13	67866.5	138007	75188.7	144041	101432	535258	794129	1.31328e+06						5220.5	10615.9	5783.75	11080.1	7802.46	41173.7
		14	0	258623	269948	420866	278387	199266	202096	121733					0	18473.1	19282	30061.9	19884.8	14233.3	14435.4	8695.23								14	0	48488.7	36995	78159.2	47368.2	176896	173985	129692						0	3463.48	2642.5	5582.8	3383.44	12635.4
		15	0	53992.4	64840.9	120343	56120.5	124400	200618	212385					0	3599.49	4322.73	8022.88	3741.36	8293.34	13374.5	14159								15	0	65176.8	54554.5	119374	72484.4	260895	251148	205361						0	4345.12	3636.97	7958.28	4832.29	17393
		19	0	91250.2	121234	236083	137529	304760	519706	593455					0	4802.64	6380.75	12425.4	7238.37	16040	27352.9	31234.5								19	0	301950	36477.3	77096.6	47003.5	289261	446062	662086						0	15892.1	1919.86	4057.71	2473.87	15224.2
		20	0	131618	157819	306602	173376	181042	173799	84315.2					0	6580.9	7890.97	15330.1	8668.78	9052.11	8689.96	4215.76								20	0	34953.6	15470.3	33362.7	22056.8	111014	116066	91658.7						0	1747.68	773.515	1668.14	1102.84	5550.68
		21	0	26508	38551.4	80984.6	34829.2	100235	175774	184476					0	1262.29	1835.78	3856.41	1658.53	4773.11	8370.17	8784.55								21	0	35593.8	19095.4	47204.1	32572.7	175137	183984	148686						0	1694.94	909.306	2247.82	1551.08	8339.85
		25	0	56586.9	86060.4	193173	111468	341034	625441	700540					0	2263.47	3442.41	7726.93	4458.71	13641.4	25017.6	28021.6								25	0	55685.3	18845	34277.6	28604.8	228066	383370	662205						0	2227.41	753.799	1371.11	1144.19	9122.65
		26	0	68576.3	98812	230009	114507	176133	188339	98814.9					0	2637.55	3800.46	8846.51	4404.13	6774.36	7243.81	3800.57								26	0	31083.7	12548.3	16517.2	13717.6	87267.3	92928.3	89413.4						0	1195.53	482.627	635.277	527.601	3356.43
		27	0	16691	26093.9	61205.5	25392.3	110085	201356	218767					0	618.187	966.441	2266.87	940.457	4077.23	7457.63	8102.48								27	0	26052.2	11953.8	22646	15372.2	126668	154673	150738						0	964.898	442.733	838.743	569.34	4691.42
		31	0	35835.4	57463.7	148443	82957.3	309884	596567	704462					0	1155.98	1853.67	4788.47	2676.04	9996.25	19244.1	22724.6								31	0	33928.6	13416.7	20212.1	18121.7	159352	304078	590008						0	1094.47	432.796	652.005	584.57	5140.38
		32	0	0	75637.6	195553	85568.9	189544	204272	100246					0	0	2363.68	6111.04	2674.03	5923.26	6383.51	3132.69								32	0	0	11133.5	14676.9	12124	67195.1	79694.5	82184.8						0	0	347.921	458.655	378.874	2099.85
		33	0	0	14475.2	40590.3	20695.5	100485	204489	237584					0	0	438.643	1230.01	627.138	3045.01	6196.64	7199.52								33	0	0	9991.33	14744.1	11048.2	92824.6	121090	131526						0	0	302.768	446.79	334.795	2812.87
		37	0	0	42520.4	118809	64479.8	327343	651616	787996					0	0	1149.2	3211.06	1742.7	8847.1	17611.2	21297.2								37	0	0	12505.4	14779.7	12380.3	110235	248785	560145						0	0	337.983	399.451	334.604	2979.32
		38	0	0	41237.8	114330	52578.3	125629	133943	71228.6					0	0	1085.2	3008.7	1383.64	3306.03	3524.81	1874.44								38	0	0	10927.4	12540.2	9554.54	46225.9	48449	65845.1						0	0	287.563	330.004	251.435	1216.47
		39	0	0	0	0	15746.5	64910.3	132653	148867					0	0	0	0	403.756	1664.37	3401.37	3817.1								39	0	0	0	0	8511.1	62746.2	77038.8	78570.9						0	0	0	0	218.233	1608.88
		43	0	0	0	0	48241	254592	526732	609162					0	0	0	0	1121.88	5920.74	12249.6	14166.6								43	0	0	0	0	9887.9	79632.5	172667	400126						0	0	0	0	229.951	1851.92
		44	0	0	0	0	40545.4	106113	118243	61133.8					0	0	0	0	921.487	2411.67	2687.33	1389.41								44	0	0	0	0	8471.19	39675	36602.1	54152.2						0	0	0	0	192.527	901.704
		45	0	0	0	0	11569.8	45520.6	101960	122113					0	0	0	0	257.106	1011.57	2265.78	2713.62								45	0	0	0	0	6709.85	43666.4	58934.7	57411						0	0	0	0	149.108	970.364
		49	0	0	0	0	37454.6	232603	483623	589683					0	0	0	0	764.379	4747.01	9869.86	12034.3								49	0	0	0	0	8745.79	60466.2	127129	331276						0	0	0	0	178.486	1234
		50	0	0	0	0	31119.2	94869.7	107105	55430.3					0	0	0	0	622.385	1897.39	2142.11	1108.61								50	0	0	0	0	7340.94	35448.8	26275.4	47972.5						0	0	0	0	146.819	708.976
		51	0	0	0	0	11577.6	35032.5	89536.1	106886					0	0	0	0	227.011	686.913	1755.61	2095.8								51	0	0	0	0	6836.1	37587.8	42823.5	40619.8						0	0	0	0	134.041	737.015
		55	0	0	0	0	30777.6	213758	474421	586003					0	0	0	0	559.593	3886.5	8625.83	10654.6								55	0	0	0	0	7186.4	45725.9	97227.5	289153						0	0	0	0	130.662	831.38
		56	0	0	0	0	27137.2	87456.9	92337.1	48544.8					0	0	0	0	484.593	1561.73	1648.88	866.872								56	0	0	0	0	6593.07	32269.6	20636.8	33490.6						0	0	0	0	117.733	576.244
		57	0	0	0	0	9264.05	22656.2	76246.3	103533					0	0	0	0	162.527	397.477	1337.65	1816.37								57	0	0	0	0	5795.55	32139	32936.4	29384.1						0	0	0	0	101.676	563.841
		61	0	0	0	0	27250.9	197498	446913	545889					0	0	0	0	446.736	3237.67	7326.44	8949								61	0	0	0	0	6244.01	38946.1	71838.3	240420						0	0	0	0	102.361	638.461
Correct for the LC = (norm radiact. Factor# * Global LC)/LC of the lane
		LC	303149	368048	322874	413732	372078	264263	398138	385688					LC	338952	545733	477690	405083	227741	404966	362149	378498					LC	1.07066e+06	1.09332e+06	1.16079e+06	936921	672612	519886	116358	742959					LC	711940	872836	322196	1.34654e+06	977604	620832	969685	552985
		Global LC	303149												Global LC	545733												Global LC	1.07066e+06												Global LC	872836
			Rxn 1 normalized													Rxn 2 normalized													Rxn 3 normalized													Rxn 4 normalized
			0	0.2	0.4	0.8	1	4	10	100						0	0.2	0.4	0.8	1	4	10	100						0	0.2	0.4	0.8	1	4	10	100						0	0.2	0.4	0.8	1	4	10	100
			778425	739768	671729	744523	1.00449e+06	517574	726605	907823						738669	1238370	917240	936110	522154	898351	887310	1.10791e+06						735942	771722	593654	481265	441583	361136	312271	400245						502933	596254	383501	821588	641576	429747	551294	406127
			1.00829e+06	679747	541394	512022	940968	145263	111321	70833.7						306984	371899	432351	414394	191710	195852	131836	76858.1						564917	567510	565602	331156	185982	46115.5	15653.6	24725.3						221969	309198	90702.6	361860	199612	63248.3	47754.9	29677.7
			96800.4	92758.2	88783.9	108162	90800.6	74542.6	98141.1	118633						299571	435562	421144	394596	189649	191648	135300	111425						63540.4	65461.6	72551	55901.4	42253	33836.6	8657.04	33423.8						209577	269795	88458.2	352814	204965	59207.9	58485.1	26540.4
			42861.4	62475.8	67455.3	95511.1	83618.6	74907.2	116089	144364						52680.9	129046	76454	86152.7	50316.4	117940	124210	163052						48293.2	45223.3	51211.5	52333.9	46318.5	41639.9	22273	49041.3						35654.9	41374.1	23620.3	75299.4	62545.8	55291.4	85208.4	43718.6
			76543.3	129239	134746	183102	161003	83843.3	80149.6	47160.5						8954.94	32738.7	50907.9	84254.5	45845.8	98649.8	83498.1	44543.9						43827.9	78277.2	101972	96839.6	70149.7	24563.8	7544.41	11455.9						7621.83	17527.2	9858.44	53947.6	44715.8	30526.5	22214	13427.6
			4537.29	11339	14008.8	27636.7	12700.3	39631.8	63799.6	83064						6595.83	19899.8	27991.5	42637.9	24155.2	59622	64205.1	81853.8						5770.28	6699.07	8553.58	11484.6	11282.1	17688.2	2531.58	23446.9						5195.58	9544.53	5790.42	29918.3	27358.6	24664.5	38163.7	18491.4
			4625.24	13140	17038.1	30052.4	20547.8	38580.7	67805.6	89775.5						5220.5	10615.9	5783.75	11080.1	7802.46	41173.7	61086.9	101021						8435.59	9356.25	11861.6	16529.9	17680.2	23563.6	10919.3	36956						3387.12	3468.87	4617.96	9263.88	11577.6	27385.3	55286.7	29995.7
			0	18473.1	19282	30061.9	19884.8	14233.3	14435.4	8695.23						0	3463.48	2642.5	5582.8	3383.44	12635.4	12427.5	9263.72						0	9756.13	15210.6	17593.6	14384.6	5036.02	1366.47	3643.94						0	1885.54	1930.14	4197.63	4783.16	5958.42	6081.05	3837.14
			0	3599.49	4322.73	8022.88	3741.36	8293.34	13374.5	14159						0	4345.12	3636.97	7958.28	4832.29	17393	16743.2	13690.8						0	2290.05	3102.37	4202.97	4096.06	4178.4	758.914	5696.17						0	1715.32	1669.21	5210.06	6335.94	7945.97	7281.87	3836.2
			0	4802.64	6380.75	12425.4	7238.37	16040	27352.9	31234.5						0	15892.1	1919.86	4057.71	2473.87	15224.2	23477	34846.6						0	3490.53	4667.03	7262.88	8471.14	10314.7	6380.56	15274.8						0	1571.73	2155.54	3509.66	4354.97	12410.6	21666	12336
			0	6580.9	7890.97	15330.1	8668.78	9052.11	8689.96	4215.76						0	1747.68	773.515	1668.14	1102.84	5550.68	5803.28	4582.94						0	3457.3	5932.32	9082.91	8800.07	3164.96	1115.76	2112.14						0	1248.56	1207.21	1856.54	2012.04	3355.9	3322.46	2737.6
			0	1262.29	1835.78	3856.41	1658.53	4773.11	8370.17	8784.55						0	1694.94	909.306	2247.82	1551.08	8339.85	8761.14	7080.26						0	985.962	1243.53	1995.5	2032.99	2512.53	389.141	3748.54						0	1058.55	1064.9	2018.77	2595.84	4908.73	4435.46	2110.17
			0	2263.47	3442.41	7726.93	4458.71	13641.4	25017.6	28021.6						0	2227.41	753.799	1371.11	1144.19	9122.65	15334.8	26488.2						0	1727.62	2281.09	4491.34	5578.73	8790.36	5367.14	14210.3						0	1158.48	1518.38	1859.17	2268.28	9079.35	17016.3	10199.2
			0	2637.55	3800.46	8846.51	4404.13	6774.36	7243.81	3800.57						0	1195.53	482.627	635.277	527.601	3356.43	3574.16	3438.98						0	1427.94	2491.01	4876.85	5185.41	2604.07	410.581	1707.11						0	807.095	879.692	1275.45	1211.07	2139.42	2589.34	2123.19
			0	618.187	966.441	2266.87	940.457	4077.23	7457.63	8102.48						0	964.898	442.733	838.743	569.34	4691.42	5728.63	5582.88						0	668.314	662.091	1067.71	1135.18	2112.09	358.208	3302.42						0	752.184	646.92	1070.85	1197.26	3179.59	3309.32	1653.05
			0	1155.98	1853.67	4788.47	2676.04	9996.25	19244.1	22724.6						0	1094.47	432.796	652.005	584.57	5140.38	9808.97	19032.5						0	1017.27	1302.5	2710.62	3621.51	6972.4	4418.33	12065.7						0	766.957	891.644	1121.08	1195.53	5774.75	12704.6	7511.92
			0	0	2363.68	6111.04	2674.03	5923.26	6383.51	3132.69						0	0	347.921	458.655	378.874	2099.85	2490.45	2568.27						0	0	1417.31	3136.57	3806.03	2171.1	17.2739	1559.54						0	0	713.176	898.182	821.857	1481.93	1953.6	1772.17
			0	0	438.643	1230.01	627.138	3045.01	6196.64	7199.52						0	0	302.768	446.79	334.795	2812.87	3669.41	3985.65						0	0	495	601.712	598.626	1606.56	1150.88	2975.31						0	0	464.82	710.703	748.18	2013.7	2184.16	1146.53
			0	0	1149.2	3211.06	1742.7	8847.1	17611.2	21297.2						0	0	337.983	399.451	334.604	2979.32	6723.92	15139						0	0	749.32	1789.85	2603.16	6245.46	3444.47	11813.3						0	0	629.027	822.025	758.309	4097.03	10369	6119.89
			0	0	1085.2	3008.7	1383.64	3306.03	3524.81	1874.44						0	0	287.563	330.004	251.435	1216.47	1274.97	1732.76						0	0	780.238	1713.19	2174.35	1391.17	330.421	1087.19						0	0	530.676	655.055	633.352	980.683	1355.47	1294.08
			0	0	0	0	403.756	1664.37	3401.37	3817.1						0	0	0	0	218.233	1608.88	1975.35	2014.64						0	0	0	0	370.054	908.53	158.888	1863.96						0	0	0	0	538.526	1230.43	1160.03	697.473
			0	0	0	0	1121.88	5920.74	12249.6	14166.6						0	0	0	0	229.951	1851.92	4015.51	9305.25						0	0	0	0	1712.01	4408.36	2781.23	8226.23						0	0	0	0	617.337	2662.17	6826.76	4277.72
			0	0	0	0	921.487	2411.67	2687.33	1389.41						0	0	0	0	192.527	901.704	831.867	1230.73						0	0	0	0	1486.24	965.947	426.343	1019.17						0	0	0	0	511.198	664.072	1192.2	999.084
			0	0	0	0	257.106	1011.57	2265.78	2713.62						0	0	0	0	149.108	970.364	1309.66	1275.8						0	0	0	0	170.213	673.525	5.09118	1390.95						0	0	0	0	426.3	930.039	752.762	349.214
			0	0	0	0	764.379	4747.01	9869.86	12034.3						0	0	0	0	178.486	1234	2594.47	6760.73						0	0	0	0	1241.56	3608.92	2522.63	6955.46						0	0	0	0	439.804	1791.49	5227.48	3527.29
			0	0	0	0	622.385	1897.39	2142.11	1108.61						0	0	0	0	146.819	708.976	525.508	959.45						0	0	0	0	1010.4	758.638	128.243	999.355						0	0	0	0	416.817	488.171	773.461	646.577
			0	0	0	0	227.011	686.913	1755.61	2095.8						0	0	0	0	134.041	737.015	839.676	796.467						0	0	0	0	171.091	495.739	306.276	1212.93						0	0	0	0	370.833	602.048	474.228	338.261
			0	0	0	0	559.593	3886.5	8625.83	10654.6						0	0	0	0	130.662	831.38	1767.77	5257.32						0	0	0	0	925.923	3089.26	2276.38	6027.33						0	0	0	0	347.451	1283.2	3947.75	2599.09
			0	0	0	0	484.593	1561.73	1648.88	866.872						0	0	0	0	117.733	576.244	368.514	598.046						0	0	0	0	778.431	605.931	307.376	831.544						0	0	0	0	346.746	374.531	624.342	295.029
			0	0	0	0	162.527	397.477	1337.65	1816.37						0	0	0	0	101.676	563.841	577.832	515.511						0	0	0	0	86.8496	389.372	3.7824e-07	957.596						0	0	0	0	335.995	521.018	349.447	496.802
			0	0	0	0	446.736	3237.67	7326.44	8949						0	0	0	0	102.361	638.461	1177.68	3941.31						0	0	0	0	668.397	2613.18	2007.57	5362.69						0	0	0	0	255.444	855.849	3047.05	2144.53
			Rxn 1 normalized for LC													Rxn 2 normalized for LC													Rxn 3 normalized for LC													Rxn 4 normalized for LC
			0	0.2	0.4	0.8	1	4	10	100						0	0.2	0.4	0.8	1	4	10	100						0	0.2	0.4	0.8	1	4	10	100						0	0.2	0.4	0.8	1	4	10	100
		1	778425	609323	630692	545525	818401	593735	553250	713545					1	1.1893e+06	1238370	1.04789e+06	1.26114e+06	1.25123e+06	1.21062e+06	1.33711e+06	1.59743e+06					1	735942	755728	547559	549961	702909	743727	2.87334e+06	576782						616595	596254	1.03891e+06	532558	572820	604186	496233	641035
		2	1.00829e+06	559886	508320	375168	766650	166638	84762.2	55675					2	494263	371899	493936	558277	459393	263931	198667	110817					2	564917	555748	521686	378425	296045	94970.8	144036	35630.9						272134	309198	245715	234560	178220	88921.6	42985.3	46843.6
		3	96800.4	76402	83359.9	79252.6	73979.5	85511.4	74726.4	93245.4					3	482328	435562	481132	531605	454453	258266	203887	160657					3	63540.4	64104.9	66917.7	63880.8	67258	69683.5	79657.1	48166.1						256940	269795	239635	228696	183000	83241.2	52643.8	41891.7
		4	42861.4	51459.3	63334.4	69982.7	68128	85929.7	88391.9	113470					4	84819.4	129046	87344.3	116066	120573	158936	187176	235095					4	48293.2	44286	47235.2	59804.1	73729.4	85753.7	204943	70672						43712.9	41374.1	63987.9	48809.5	55842.9	77734.9	76698.1	69005.9
		5	76543.3	106450	126514	134162	131176	96180.8	61027.4	37068					5	14418	32738.7	58159.4	113509	109860	132941	125826	64225.3					5	43827.9	76654.9	94054.6	110663	111664	50587	69419.3	16508.8						9344.35	17527.2	26706.7	34969.1	39923.7	42917.6	19995.4	21194.3
		6	4537.29	9339.6	13153	20249.9	10347.6	45463.6	48578.1	65288					6	10619.7	19899.8	31978.7	57442.3	57882.9	80346.8	96752.5	118020					6	5770.28	6560.23	7889.43	13124	17958.8	36427.3	23294.2	33788.7						6369.77	9544.53	15686.4	19393.2	24426.6	34676.1	34352.1	29186.9
		7	4625.24	10823	15997.2	22020	16741.2	44257.8	51628.4	70563.2					7	8405.31	10615.9	6607.6	14927.3	18697	55485.8	92053.6	145656					7	8435.59	9162.34	10940.6	18889.4	28143.2	48527.2	100473	53256.3						4152.6	3468.87	12510.1	6004.9	10336.8	38501.3	49764.8	47345.6
		8	0	15215.7	18104	22026.9	16201.1	16327.7	10991.4	6834.41					8	0	3463.48	3018.9	7521.23	8107.7	17027.6	18727.4	13356.8					8	0	9553.93	14029.5	20105	22897.2	10371.2	12573.5	5251.18						0	1885.54	5228.79	2720.93	4270.56	8377.02	5473.69	6056.57
		9	0	2964.79	4058.65	5878.51	3048.26	9513.7	10183.6	11128.9					9	0	4345.12	4155.02	10721.5	11579.6	23438.9	25230.8	19739.9					9	0	2242.59	2861.49	4802.9	6520.08	8605.04	6983.08	8208.59						0	1715.32	4521.93	3377.19	5656.93	11171.4	6554.59	6055.1
		10	0	3955.78	5990.94	9104.35	5897.43	18400.3	20827	24550.2					10	0	15892.1	2193.33	5466.61	5928.11	20516.3	35378.1	50243.3					10	0	3418.19	4304.65	8299.58	13484.3	21242.3	58710.2	22012.1						0	1571.73	5839.41	2274.98	3888.26	17448.2	19502	19471.3
		11	0	5420.48	7408.9	11232.6	7062.86	10384.1	6616.69	3313.57					11	0	1747.68	883.696	2247.34	2642.73	7480.13	8745.13	6607.86					11	0	3385.64	5471.7	10379.4	14007.9	6517.95	10266.6	3043.74						0	1248.56	3270.35	1203.42	1796.41	4718.1	2990.62	4321.06
		12	0	1039.71	1723.63	2825.66	1351.28	5475.47	6373.2	6904.62					12	0	1694.94	1038.83	3028.29	3716.84	11238.8	13202.4	10208.6					12	0	965.528	1146.97	2280.34	3236.1	5174.33	3580.65	5401.92						0	1058.55	2884.84	1308.58	2317.65	6901.25	3992.46	3330.72
		13	0	1864.35	3232.11	5661.67	3632.72	15648.7	19048.9	22024.9					13	0	2227.41	861.172	1847.17	2741.81	12293.7	23108.5	38191.7					13	0	1691.81	2103.98	5132.44	8880.18	18103	49385.3	20478.1						0	1158.48	4113.32	1205.13	2025.2	12764.8	15316.8	16098.5
		14	0	2172.46	3568.29	6482	3588.25	7771.2	5515.56	2987.23					14	0	1195.53	551.373	855.854	1264.28	4523.15	5386.01	4958.46					14	0	1398.34	2297.6	5572.98	8254.09	5362.84	3777.93	2460.06						0	807.095	2383.11	826.755	1081.28	3007.84	2330.73	3351.27
		15	0	509.181	907.4	1660.98	766.234	4677.18	5678.38	6368.51					15	0	964.898	505.797	1129.97	1364.3	6322.18	8632.64	8049.63					15	0	654.463	610.682	1220.11	1806.97	4349.66	3296.02	4759.02						0	752.184	1752.52	694.133	1068.95	4470.22	2978.8	2609.19
		16	0	952.144	1740.42	3508.6	2180.3	11467.2	14652.8	17861.4					16	0	1094.47	494.444	878.39	1400.8	6927.2	14781.4	27441.8					16	0	996.19	1201.36	3097.54	5764.69	14359	40655	17387.5						0	766.957	2415.48	726.689	1067.41	8118.8	11435.7	11856.9
		17	0	0	2219.28	4477.67	2178.65	6794.86	4860.52	2462.28					17	0	0	397.479	617.906	907.892	2829.76	3752.94	3703.04					17	0	0	1307.26	3584.29	6058.4	4471.19	158.945	2247.41						0	0	1932.01	582.206	733.78	2083.46	1758.48	2797.2
		18	0	0	411.845	901.251	510.958	3493.08	4718.23	5658.79					18	0	0	345.894	601.922	802.267	3790.63	5529.54	5746.67					18	0	0	456.565	687.601	952.887	3308.57	10589.7	4287.63						0	0	1259.21	460.682	667.999	2831.09	1966.02	1809.69
		19	0	0	1078.99	2352.8	1419.86	10148.9	13409.5	16739.5					19	0	0	386.126	538.146	801.807	4014.95	10132.5	21828.1					19	0	0	691.139	2045.33	4143.68	12862	31694	17023.8						0	0	1704.05	532.841	677.042	5760.08	9333.37	9659.7
		20	0	0	1018.91	2204.53	1127.31	3792.51	2683.86	1473.3					20	0	0	328.524	444.586	602.512	1639.32	1921.3	2498.37					20	0	0	719.656	1957.73	3461.12	2865	3040.34	1566.72						0	0	1437.61	424.611	565.477	1378.76	1220.09	2042.58
		21	0	0	0	0	328.958	1909.28	2589.87	3000.22					21	0	0	0	0	522.95	2168.13	2976.72	2904.79					21	0	0	0	0	589.049	1871.03	1462	2686.1						0	0	0	0	480.813	1729.88	1044.17	1100.9
		22	0	0	0	0	914.052	6791.97	9327.05	11134.9					22	0	0	0	0	551.029	2495.65	6051.08	13416.7					22	0	0	0	0	2725.16	9078.61	25591.2	11854.6						0	0	0	0	551.179	3742.78	6144.93	6752
		23	0	0	0	0	750.778	2766.54	2046.18	1092.07					23	0	0	0	0	461.35	1215.14	1253.56	1774.52					23	0	0	0	0	2365.78	1989.28	3922.96	1468.7						0	0	0	0	456.414	933.627	1073.13	1576.96
		24	0	0	0	0	209.476	1160.42	1725.2	2132.89					24	0	0	0	0	357.306	1307.67	1973.57	1839.5					24	0	0	0	0	270.944	1387.06	46.8461	2004.46						0	0	0	0	380.615	1307.55	677.578	551.203
		25	0	0	0	0	622.775	5445.53	7515.09	9458.94					25	0	0	0	0	427.703	1662.95	3909.68	9747.9					25	0	0	0	0	1976.3	7432.24	23211.7	10023.3						0	0	0	0	392.671	2518.68	4705.38	5567.51
		26	0	0	0	0	507.086	2176.59	1631.04	871.36					26	0	0	0	0	351.821	955.419	791.904	1383.37					26	0	0	0	0	1608.34	1562.35	1180.02	1440.14						0	0	0	0	372.147	686.327	696.21	1020.56
	SUM starting on G#10		0	15914.1	29300.7	50412.1	33049	118304	129219	138035						0	24817.1	7986.66	17656.2	24845.5	91381.1	147527	210544						0	12510.2	20311.6	44257.4	79585.9	121936	270569	130145						0	7363.55	28991.9	10240	18523.3	80401.4	87166.5	93917.2
	Norm G inc.		0	0.115291	0.212271	0.365214	0.239425	0.857059	0.936135	1						0	0.179789	0.0578599	0.127911	0.179995	0.662016	1.06877	1.5253						0	0.0961246	0.156068	0.340061	0.611516	0.936925	2.07898	1						0	0.0565795	0.222766	0.0786814	0.142328	0.617782	0.669763	0.721634
* Everything greater than 1 =1
Summary
		Rep 1		Rep 2
		dATP - 5-M	dATP + 5-M	dATP - 5-M	dATP + 5-M
	[dATP]	S1	S2	S1	S2
	0	0	0	0	0
	0.2	0.115291	0.179789	0.0961246	0.0565795
	0.4	0.212271	0.0578599	0.156068	0.222766
	0.8	0.365214	0.127911	0.340061	0.0786814
	1	0.239425	0.179995	0.611516	0.142328
	4	0.857059	0.662016	0.936925	0.617782
	10	0.936135	1.06877	1	0.669763
	100	1	1.5253	1	0.721634
						Fitting parameters
	[dATP]	dATP - 5-M		Average		y = m1*m0/(m0+m2)+m3
	0	0	0	0			Value	Error
	0.2	0.115291	0.0961246	0.105708		m1	1.1154	0.063964
	0.4	0.212271	0.156068	0.18417		m2 (k1/2)	1.3133	0.29148
	0.8	0.365214	0.340061	0.352638		m3	-0.037351	0.051294
	1	0.239425	0.611516	0.42547		Chisq	0.018724	NA
	4	0.857059	0.936925	0.896992		R\u2\n	0.98389	NA
	10	0.936135	1	0.968068
	100	1	1	1
						Fitting parameters
	[dATP]	dATP + 5-M				y = m1*m0/(m0+m2)+m3
	0	0	0	0			Value	Error
	0.2	0.179789	0.0565795	0.118184		m1	1.1932	0.077497
	0.4	0.0578599	0.222766	0.140313		m2 (k1/2)	4.0939	1.0611
	0.8	0.127911	0.0786814	0.103296		m3	-0.0029464	0.044192
	1	0.179995	0.142328	0.161161		Chisq	0.023539	NA
	4	0.662016	0.617782	0.639899		R\u2\n	0.98117	NA
	10	1.06877	0.669763	0.869266
	100	1.5253	0.721634	1.12347
[truncated: 39 more columns]

## Sheet: S8_Fig. A, B, C
cells plated	500
	[5-MeCIdR] uM
	HCT116							Plating efficiency =colonies counted/ cells plated							Surviving fraction = (number of colonies counted /number of cells plated) / plating efficiency
	0	1	10	100	500	1000		0	1	10	100	500	1000		0	1	10	100	500	1000
Rep 1	195	172	197	200	39	0		0.39	0.344	0.394	0.4	0.078	0		1	0.882051	1.01026	1.02564	0.2	0
Rep 2	245	153	170	230	63	3		0.49	0.306	0.34	0.46	0.126	0.006		1	0.62449	0.693878	0.938776	0.257143	0.0122449
Rep 3	163	115	203	124	46	0		0.326	0.23	0.406	0.248	0.092	0		1	0.705521	1.2454	0.760736	0.282209	0
Average															1	0.737354	0.983178	0.908384	0.24645	0.00408163
sd															0	0.131698	0.276756	0.135042	0.0421344	0.0070696
	MIA PaCa 2
	0	1	10	100	500	1000		0	1	10	100	500	1000		0	1	10	100	500	1000
Rep 1	143	146	143	140	164	113		0.286	0.292	0.286	0.28	0.328	0.226		1	1.02098	1	0.979021	1.14685	0.79021
Rep 2	162	135	146	132	146	136		0.324	0.27	0.292	0.264	0.292	0.272		1	0.833333	0.901235	0.814815	0.901235	0.839506
Rep 3	159	110	123	148	145	76		0.318	0.22	0.246	0.296	0.29	0.152		1	0.691824	0.773585	0.930818	0.91195	0.477987
Average															1	0.848712	0.891606	0.908218	0.986679	0.702568
sd															0	0.165116	0.113514	0.0844037	0.138818	0.196048
	U20S
	0	1	10	100	500	1000		0	1	10	100	500	1000		0	1	10	100	500	1000
Rep 1	175	173	185	172	154	15		0.35	0.346	0.37	0.344	0.308	0.03		1	0.988571	1.05714	0.982857	0.88	0.0857143
Rep 2	172	156	156	163	132	23		0.344	0.312	0.312	0.326	0.264	0.046		1	0.906977	0.906977	0.947674	0.767442	0.133721
Rep 3	168	195	149	174	129	27		0.336	0.39	0.298	0.348	0.258	0.054		1	1.16071	0.886905	1.03571	0.767857	0.160714
Average															1	1.01875	0.950341	0.988749	0.8051	0.126717
sd															0	0.129534	0.0930356	0.0443146	0.0648659	0.0379875
cells plated	500
	[AZT] uM
	HCT116							Plating efficiency =colonies counted/ cells plated							Surviving fraction = (number of colonies counted /number of cells plated) / plating efficiency
	0	1	10	100	500	1000		0	1	10	100	500	1000		0	1	10	100	500	1000
Rep 1	107	106	51	12	0	0		0.214	0.212	0.102	0.024	0	0		1	0.990654	0.476636	0.11215	0	0
Rep 2	102	133	53	10	0	0		0.204	0.266	0.106	0.02	0	0		1	1.30392	0.519608	0.0980392	0	0
Rep 3	106	98	43	7	0	0		0.212	0.196	0.086	0.014	0	0		1	0.924528	0.40566	0.0660377	0	0
Average															1	1.07303	0.467301	0.0920755	0	0
sd															0	0.202669	0.0575444	0.0236273	0	0
	MIA PaCa 2
	0	1	10	100	500	1000		0	1	10	100	500	1000		0	1	10	100	500	1000
Rep 1	116	92	93	96	140	64		0.232	0.184	0.186	0.192	0.28	0.128		1	0.793103	0.801724	0.827586	1.2069	0.551724
Rep 2	121	102	92	103	140	114		0.242	0.204	0.184	0.206	0.28	0.228		1	0.842975	0.760331	0.85124	1.15702	0.942149
Rep 3	106	95	103	113	113	99		0.212	0.19	0.206	0.226	0.226	0.198		1	0.896226	0.971698	1.06604	1.06604	0.933962
Average															1	0.844102	0.844584	0.914955	1.14332	0.809278
sd															0	0.0515707	0.112013	0.131375	0.0714225	0.223086
	U20S
	0	1	10	100	500	1000		0	1	10	100	500	1000		0	1	10	100	500	1000
Rep 1	192	172	122	42	17	0		0.384	0.344	0.244	0.084	0.034	0		1	0.895833	0.635417	0.21875	0.0885417	0
Rep 2	212	195	142	53	18	0		0.424	0.39	0.284	0.106	0.036	0		1	0.919811	0.669811	0.25	0.0849057	0
Rep 3	224	202	113	36	8	0		0.448	0.404	0.226	0.072	0.016	0		1	0.901786	0.504464	0.160714	0.0357143	0
Average															1	0.90581	0.603231	0.209821	0.0697205	0
sd															0	0.0124853	0.087246	0.0453076	0.0295063	0

## Sheet: S9_Fig. B, C
HeLa																								HCT116
HeLa DMSO							HeLa P1							HeLa 5-MeCIdR										HCT116 DMSO							HCT116 P1							HCT116 5-MeCIdR
Fluoro Intensity (pixels)	BG	FI-BG	Avg FI	SE FI	n		Fluoro Intensity (pixels)	BG	FI-BG	Avg FI	SE FI	n		Fluoro Intensity (pixels)	BG	FI-BG	Avg FI	SE FI	n	p-value vs P1	p-value vs DMSO			Fluoro Intensity (pixels)	BG	FI-BG	Avg FI	SE FI	n		Fluoro Intensity (pixels)	BG	FI-BG	Avg FI	SE FI	n		Fluoro Intensity (pixels)	BG	FI-BG	Avg FI	SE FI	n	p-value vs P1	p-value vs DMSO
257204	619	257204	283450	9027.5	50		220558	495	220558	307115	5236.13	92		151106	410	151106	169247	3985.79	96	3.48134e-49	8.71384e-18			84525	380	84525	80425.9	3193.96	60		109218	713	109218	110526	3133.63	58		39641	208	39641	52619.3	1565.03	87	2.34317e-28	2.02894e-12
297221		297221					261409		261409					156944		156944								101518		101518					90511		90511					33403		33403
354412		354412					331250		331250					214345		214345								100727		100727					76318		76318					42844		42844
340908		340908					298316		298316					129152		129152								59294		59294					80257		80257					30409		30409
254690		254690					368049		368049					116888		116888								69970		69970					82190		82190					51470		51470
226825		226825					220749		220749					175739		175739								73897		73897					66057		66057					35581		35581
254081		254081					318860		318860					135894		135894								135294		135294					115500		115500					36613		36613
251222		251222					258770		258770					158968		158968								78729		78729					74222		74222					47566		47566
352197		352197					373096		373096					143444		143444								65842		65842					111516		111516					45614		45614
276728		276728					388916		388916					97834		97834								64824		64824					124616		124616					47186		47186
299850		299850					295940		295940					153676		153676								86116		86116					108810		108810					50945		50945
229910		229910					378239		378239					180678		180678								62474		62474					152687		152687					40359		40359
317942		317942					356160		356160					170047		170047								85064		85064					126195		126195					37844		37844
392051		392051					316605		316605					90578		90578								139330		139330					84043		84043					24767		24767
337399		337399					443178		443178					145789		145789								104822		104822					125731		125731					71500		71500
254131		254131					284071		284071					214060		214060								97403		97403					127516		127516					53176		53176
250281		250281					343848		343848					155015		155015								112442		112442					111962		111962					49272		49272
212671		212671					375646		375646					136852		136852								64453		64453					81574		81574					61305		61305
282337		282337					239763		239763					109069		109069								116133		116133					77197		77197					60458		60458
246765		246765					272187		272187					211603		211603								75162		75162					91336		91336					65746		65746
317995		317995					304743		304743					137688		137688								52687		52687					121005		121005					48539		48539
254783		254783					305444		305444					240753		240753								70880		70880					153461		153461					80142		80142
225631		225631					287528		287528					157417		157417								70240		70240					105070		105070					62245		62245
365985		365985					302551		302551					126760		126760								79904		79904					88782		88782					58993		58993
331727		331727					340176		340176					196554		196554								59933		59933					106518		106518					68477		68477
344360		344360					297687		297687					197196		197196								42128		42128					107901		107901					72583		72583
327102		327102					271744		271744					116274		116274								50004		50004					154251		154251					59661		59661
388761		388761					292320		292320					87982		87982								62920		62920					130980		130980					52109		52109
321260		321260					304077		304077					204425		204425								133917		133917					104260		104260					72959		72959
273969		273969					308723		308723					256890		256890								108631		108631					87674		87674					58003		58003
338543		338543					247099		247099					199600		199600								65039		65039					131452		131452					64520		64520
257126		257126					284751		284751					85720		85720								50289		50289					115285		115285					40507		40507
246918		246918					296043		296043					188149		188149								55890		55890					181119		181119					66018		66018
329946		329946					334943		334943					157200		157200								79464		79464					76836		76836					70735		70735
369237		369237					291176		291176					131075		131075								68742		68742					112692		112692					49226		49226
468797		468797					396018		396018					158492		158492								47396		47396					126708		126708					62787		62787
233031		233031					383015		383015					224859		224859								80391		80391					115940		115940					30123		30123
218288		218288					280822		280822					189115		189115								98783		98783					103744		103744					75007		75007
254555		254555					291673		291673					152632		152632								53161		53161					111282		111282					43620		43620
224835		224835					236796		236796					225802		225802								65056		65056					97499		97499					29484		29484
161669		161669					246949		246949					161723		161723								80131		80131					84548		84548					39651		39651
270578		270578					366799		366799					202900		202900								94053		94053					122103		122103					52885		52885
331878		331878					335006		335006					133323		133323								67974		67974					117407		117407					63292		63292
125373		125373					320626		320626					148745		148745								103794		103794					112421		112421					43667		43667
203246		203246					315790		315790					154516		154516								80466		80466					129840		129840					48482		48482
244718		244718					290900		290900					169331		169331								95848		95848					118979		118979					52905		52905
288679		288679					383702		383702					245684		245684								129022		129022					130080		130080					43143		43143
270191		270191					310758		310758					170789		170789								74229		74229					85734		85734					45792		45792
189864		189864					220606		220606					201630		201630								128689		128689					113369		113369					54524		54524
304655		304655					211383		211383					185385		185385								79762		79762					109083		109083					44349		44349
							323778		323778					176971		176971								86545		86545					165704		165704					47144		47144
							252517		252517					140517		140517								89906		89906					109385		109385					58378		58378
							384069		384069					155719		155719								60988		60988					77396		77396					86293		86293
							255904		255904					224623		224623								66136		66136					110152		110152					77955		77955
							300851		300851					180668		180668								78775		78775					127578		127578					50487		50487
							356379		356379					165802		165802								63949		63949					119826		119826					31812		31812
							354251		354251					166478		166478								92092		92092					93818		93818					41256		41256
							291626		291626					210371		210371								65102		65102					133169		133169					33968		33968
							260260		260260					197160		197160								53358		53358												43499		43499
							229758		229758					158704		158704								61258		61258												58059		58059
							234161		234161					183045		183045																						66993		66993
							233435		233435					225269		225269																						39693		39693
							257640		257640					200001		200001																						31213		31213
							256228		256228					111044		111044																						45071		45071
							295050		295050					139831		139831																						64558		64558
							303815		303815					199401		199401																						45887		45887
							251574		251574					109751		109751																						55500		55500
							277393		277393					88067		88067																						74323		74323
							375907		375907					150519		150519																						78026		78026
							367733		367733					177386		177386																						71942		71942
							294490		294490					142505		142505																						56953		56953
							236671		236671					147201		147201																						49071		49071
							314278		314278					244891		244891																						57437		57437
							298702		298702					185156		185156																						38340		38340
							439482		439482					142024		142024																						62727		62727
							327572		327572					189108		189108																						87925		87925
							311843		311843					203758		203758																						65406		65406
							317265		317265					183735		183735																						42619		42619
							267780		267780					156613		156613																						57942		57942
							346437		346437					147526		147526																						50082		50082
							251851		251851					222417		222417																						42435		42435
							278777		278777					162676		162676																						32166		32166
							327569		327569					125059		125059																						35640		35640
							357038		357038					178141		178141																						65532		65532
							305467		305467					216061		216061																						50383		50383
							357262		357262					191781		191781																						75146		75146
							333127		333127					160399		160399																						25889		25889
							316332		316332					127397		127397
							371407		371407					229669		229669
							331765		331765					154816		154816
							337591		337591					143916		143916
							264094		264094					141372		141372
														208437		208437
														244313		244313
														197972		197972
														183126		183126

## Sheet: S10_Fig. B
A549
DMSO					5-MeCIdR
total # cells	# cells (-) for B-gal	# cells (+) for B-gal	% SA-B-gal		total # cells	# cells (-) for B-gal	# cells (+) for B-gal	% SA-B-gal
167	158	9	0.0538922		208	130	78	0.375
136	136	0	0		75	69	6	0.08
70	65	5	0.0714286		175	78	97	0.554286
117	110	7	0.0598291		81	79	2	0.0246914
60	58	2	0.0333333		121	117	4	0.0330579
87	80	7	0.0804598		116	66	50	0.431034
163	161	2	0.0122699		142	105	37	0.260563
154	147	7	0.0454545		85	75	10	0.117647
160	143	17	0.10625		392	147	245	0.625
189	187	2	0.010582		127	74	53	0.417323
average			4.73499		average			27.792
sd			3.39417		sd			22.8843
MiaPaCa-2
DMSO					5-MeCIdR
total # cells	# cells (-) for B-gal	# cells (+) for B-gal	% SA-B-gal		total # cells	# cells (-) for B-gal	# cells (+) for B-gal	% SA-B-gal
125	119	6	0.048		140	93	47	0.335714
53	48	5	0.0943396		112	88	24	0.214286
74	67	7	0.0945946		166	97	69	0.415663
104	90	14	0.134615		83	60	23	0.277108
71	58	13	0.183099		285	173	112	0.392982
55	50	5	0.0909091		217	124	93	0.428571
116	102	14	0.12069		92	68	24	0.26087
110	102	8	0.0727273		87	42	45	0.517241
46	46	0	0		143	76	67	0.468531
117	109	8	0.0683761		198	143	55	0.277778
average			9.0735		average			35.8875
s.d			4.97383		s.d			10.0366
HCT116
DMSO					5-MeCIdR
total # cells	# cells (-) for B-gal	# cells (+) for B-gal	% SA-B-gal		total # cells	# cells (-) for B-gal	# cells (+) for B-gal	% SA-B-gal
69	68	1	0.0144928		144	62	82	0.569444
30	23	7	0.233333		161	143	18	0.111801
16	16	0	0		108	76	32	0.296296
22	22	0	0		135	81	54	0.4
54	54	0	0		122	75	47	0.385246
37	31	6	0.162162		175	89	86	0.491429
71	70	1	0.0140845		217	114	103	0.474654
36	31	5	0.138889		212	99	113	0.533019
115	109	6	0.0521739		266	131	135	0.507519
124	119	5	0.0403226		79	66	13	0.164557
average			6.55458		average			39.3397
sd			8.28821		Sd			0.156676
